# Supplementary material for: Rare genetic variation at transcription factor binding sites modulates local DNA methylation profiles
Source: PLoS Genet. 2020 Nov 20;16(11):e1009189. doi: 10.1371/journal.pgen.1009189 (PMC7679001; doi:10.1371/journal.pgen.1009189)
Supplement: S1 Table — (XLSX) [file pgen.1009189.s003.xlsx]

## Sheet: S1 Table
S1 Table. TFBS included in association study.
Chr.hg19	Rare SNV MapInfo	Start TFBS	End TFBS	Name TFBS	Illumina EPIC ProbeID	Number (No.) of Probes
1	17186697	17186693	17186713	A-Box	cg13252549,cg15907146	2
1	17188427	17188416	17188436	A-Box	cg12640389,cg23731934	2
1	17188429	17188416	17188436	A-Box	cg12640389,cg23731934	2
1	34943455	34943454	34943474	A-Box	cg17190523	1
1	145395576	145395574	145395594	A-Box	cg02395363,cg12420472,cg17952661	3
1	148248124	148248115	148248135	A-Box	cg09555192,cg10173883,cg12133498	3
1	148248125	148248115	148248135	A-Box	cg09555192,cg10173883,cg12133498	3
1	149155890	149155879	149155899	A-Box	cg06921319,cg10502924,cg19908485,cg23034922,cg26355755,cg27554973	6
1	149684157	149684141	149684161	A-Box	cg00920799,cg02486239,cg13051013	3
1	161369555	161369542	161369562	A-Box	cg00208310,cg00912467,cg01481784,cg03441844,cg04603146,cg15704968,cg16001793,cg16039960,cg19247228,cg20932849,cg23915527	11
1	161369551	161369542	161369562	A-Box	cg00208310,cg00912467,cg01481784,cg03441844,cg04603146,cg15704968,cg16001793,cg16039960,cg19247228,cg20932849,cg23915527	11
1	161369557	161369542	161369562	A-Box	cg00208310,cg00912467,cg01481784,cg03441844,cg04603146,cg15704968,cg16001793,cg16039960,cg19247228,cg20932849,cg23915527	11
1	161410018	161410012	161410032	A-Box	cg00549451,cg15358701,cg22730047	3
1	161493697	161493687	161493707	A-Box	cg00396991,cg00769882,cg01550473,cg03495350,cg06526344,cg11251827,cg17887793,cg21823025,cg24192663	9
1	161493695	161493687	161493707	A-Box	cg00396991,cg00769882,cg01550473,cg03495350,cg06526344,cg11251827,cg17887793,cg21823025,cg24192663	9
1	167684783	167684776	167684796	A-Box	cg00161970,cg04375083,cg04415795,cg06366189,cg10225325,cg16925766,cg20003051	7
1	204476230	204476210	204476230	A-Box	cg03142458	1
1	222638348	222638347	222638367	A-Box	cg00028184,cg09974205,cg10103442,cg12070509,cg17748184,cg23929072	6
1	999668	999663	999681	AP1	cg07549208,cg11405655,cg21139076	3
1	1173622	1173618	1173631	AP1	cg00657094,cg10784110,cg12108798,cg14830045	4
1	1253779	1253767	1253780	AP1	cg04926200,cg12609142,cg16527939,cg19585749,cg22130030,cg22665280	6
1	2112045	2112042	2112055	AP1	cg04105350	1
1	3109496	3109488	3109506	AP1	cg02892384	1
1	3377611	3377608	3377621	AP1	cg06980565,cg08107987,cg10629420,cg11143876,cg17841541	5
1	3377615	3377608	3377626	AP1	cg06980565,cg08107987,cg10629420,cg11143876,cg17841541	5
1	3635541	3635529	3635547	AP1	cg03760518,cg06376715,cg14084907,cg22039909,cg25352980	5
1	3722718	3722707	3722725	AP1	cg00933249,cg14264793,cg14992972,cg24556754	4
1	3739287	3739278	3739291	AP1	cg04018879,cg06543160,cg10009875,cg20313677,cg21402968,cg25729560	6
1	4726910	4726906	4726919	AP1	cg02482718,cg13503382	2
1	4751162	4751155	4751173	AP1	cg13864329	1
1	6053851	6053847	6053860	AP1	cg01096738,cg10224655	2
1	6076454	6076444	6076457	AP1	cg02016836	1
1	6134747	6134744	6134757	AP1	cg09310125,cg11194299,cg24446610	3
1	6217930	6217926	6217939	AP1	cg04199227,cg15672498	2
1	7342209	7342202	7342215	AP1	cg05233894	1
1	7361104	7361094	7361107	AP1	cg24800032	1
1	7531196	7531186	7531199	AP1	cg02275084	1
1	8516558	8516558	8516571	AP1	cg23209606	1
1	8557731	8557724	8557737	AP1	cg02966020	1
1	9002052	9002049	9002062	AP1	cg22900035	1
1	9381626	9381619	9381637	AP1	cg03116948,cg06349050,cg12221621,cg19820919	4
1	9391670	9391665	9391683	AP1	cg24447152	1
1	9779332	9779319	9779337	AP1	cg09229246,cg27573593	2
1	9779322	9779319	9779332	AP1	cg09229246,cg27573593	2
1	11979113	11979110	11979123	AP1	cg03977831,cg15568046	2
1	12676310	12676307	12676320	AP1	cg00008254,cg03546360,cg09229231,cg13698714,cg14360499	5
1	14382216	14382210	14382228	AP1	cg08548284	1
1	14843987	14843974	14843987	AP1	cg21593132	1
1	15162395	15162391	15162404	AP1	cg22853601	1
1	15208841	15208831	15208844	AP1	cg04402828	1
1	15587239	15587234	15587252	AP1	cg14521965	1
1	15681201	15681198	15681211	AP1	cg10313278	1
1	15681442	15681429	15681442	AP1	cg10313278	1
1	16175815	16175803	16175816	AP1	cg04438595,cg04841955,cg05653691,cg06522745,cg08892464,cg09754868,cg14793291,cg19826697	8
1	16465425	16465412	16465425	AP1	cg00107046,cg07207833,cg07959609,cg15072646,cg22533689	5
1	16510999	16510989	16511002	AP1	cg05034053	1
1	16695255	16695254	16695267	AP1	cg04017052,cg05936875,cg24838495	3
1	16858223	16858211	16858224	AP1	cg23913123	1
1	17536896	17536883	17536901	AP1	cg21580125	1
1	17559983	17559972	17559985	AP1	cg10540513,cg12654045,cg13612241,cg19169377,cg25162925,cg25850484	6
1	17624683	17624670	17624683	AP1	cg10499717	1
1	18624933	18624930	18624943	AP1	cg08885927,cg15745629	2
1	18857640	18857634	18857652	AP1	cg01730433	1
1	19756839	19756838	19756851	AP1	cg06788764	1
1	19831656	19831643	19831661	AP1	cg01237027	1
1	19962400	19962390	19962408	AP1	cg26898721	1
1	20127704	20127702	20127715	AP1	cg01911060,cg20993090,cg21615127,cg26886978	4
1	20801705	20801694	20801712	AP1	cg06618512,cg06735216,cg23635546	3
1	21051750	21051737	21051750	AP1	cg24673385	1
1	21174750	21174739	21174752	AP1	cg09662922	1
1	21636015	21636003	21636016	AP1	cg05610701,cg10869378	2
1	21965323	21965316	21965334	AP1	cg01435420,cg07499899,cg19767478	3
1	22182459	22182448	22182466	AP1	cg07786370,cg09097594,cg13242624,cg17420036,cg25403144,cg25940827	6
1	22586138	22586134	22586147	AP1	cg12498675,cg13014204	2
1	22615494	22615489	22615507	AP1	cg02053477	1
1	23711424	23711422	23711435	AP1	cg18167160	1
1	23804038	23804038	23804051	AP1	cg17983638	1
1	25670478	25670467	25670480	AP1	cg17531504	1
1	26285205	26285202	26285215	AP1	cg25452734	1
1	26595506	26595505	26595518	AP1	cg09357538,cg11296358,cg12217897	3
1	26629691	26629680	26629698	AP1	cg23590159,cg25188092,cg25252377	3
1	26703487	26703474	26703492	AP1	cg15978303	1
1	26857784	26857771	26857789	AP1	cg13092108	1
1	27317988	27317977	27317995	AP1	cg03400242,cg17029721,cg26154714,cg26351690	4
1	27719126	27719121	27719139	AP1	cg01048751,cg12112929,cg13380502,cg14963371,cg17185817	5
1	27819286	27819286	27819299	AP1	cg22226904	1
1	27869152	27869152	27869165	AP1	cg24541864,cg27508623	2
1	27963730	27963727	27963740	AP1	cg10429891	1
1	27994319	27994306	27994324	AP1	cg12551635,cg22351924	2
1	28471194	28471189	28471207	AP1	cg01516645,cg23310123,cg27614890	3
1	29058552	29058541	29058554	AP1	cg04234556	1
1	29058551	29058541	29058554	AP1	cg04234556	1
1	29529491	29529482	29529500	AP1	cg23251582	1
1	29710698	29710691	29710709	AP1	cg11440629,cg22896743	2
1	30182625	30182612	30182630	AP1	cg10561184,cg14578275,cg16824692,cg20284696	4
1	30852021	30852012	30852025	AP1	cg01415017	1
1	30999080	30999074	30999087	AP1	cg18577457	1
1	31091290	31091285	31091303	AP1	cg04026201	1
1	31229820	31229811	31229824	AP1	cg09782763,cg12732155	2
1	31509764	31509762	31509775	AP1	cg09261992	1
1	31944580	31944576	31944589	AP1	cg10702450	1
1	32914579	32914575	32914588	AP1	cg20609331	1
1	33473051	33473046	33473059	AP1	cg11202380,cg13690407	2
1	34653775	34653769	34653787	AP1	cg03407701	1
1	34844781	34844775	34844788	AP1	cg09053816,cg16358698	2
1	35150017	35150006	35150019	AP1	cg04718682	1
1	35385110	35385104	35385117	AP1	cg09641631,cg12126857	2
1	36036451	36036439	36036457	AP1	cg21210020	1
1	36840381	36840378	36840391	AP1	cg25722983	1
1	36977551	36977539	36977552	AP1	cg00431501	1
1	37937484	37937475	37937488	AP1	cg13100137	1
1	38000282	38000272	38000290	AP1	cg11164588	1
1	38205084	38205083	38205096	AP1	cg25235094	1
1	39252435	39252432	39252445	AP1	cg05926648	1
1	39424827	39424825	39424838	AP1	cg26495477	1
1	39425560	39425551	39425564	AP1	cg26495477	1
1	39451204	39451194	39451207	AP1	cg16266893	1
1	39657996	39657985	39657998	AP1	cg08644489	1
1	40142788	40142776	40142789	AP1	cg07220280,cg22301205,cg23021237	3
1	40710906	40710906	40710919	AP1	cg06207506,cg22102493	2
1	41112219	41112219	41112232	AP1	cg24106154	1
1	41364181	41364178	41364191	AP1	cg06954187,cg17590083	2
1	41490366	41490354	41490367	AP1	cg01570957,cg13291156	2
1	42782123	42782117	42782135	AP1	cg02621314,cg15485574,cg20797409	3
1	43610079	43610074	43610092	AP1	cg04364629,cg08055377,cg19335498,cg20002594,cg24729378	5
1	43975856	43975854	43975867	AP1	cg02839334	1
1	44331511	44331504	44331522	AP1	cg26568189	1
1	44555562	44555558	44555571	AP1	cg09126640,cg25387812	2
1	45243023	45243018	45243036	AP1	cg03043406,cg07357370,cg11407066,cg13985198,cg17755386,cg17883491,cg18806997,cg19723596,cg22129241,cg22433141	10
1	45243018	45243018	45243031	AP1	cg03043406,cg07357370,cg11407066,cg13985198,cg17755386,cg17883491,cg18806997,cg19723596,cg22129241,cg22433141	10
1	45243032	45243023	45243036	AP1	cg03043406,cg07357370,cg11407066,cg13985198,cg17755386,cg17883491,cg18806997,cg19723596,cg22129241,cg22433141	10
1	45269400	45269392	45269405	AP1	cg08259083,cg20866831	2
1	47087160	47087151	47087164	AP1	cg27439795	1
1	47745998	47745996	47746009	AP1	cg13789639	1
1	48027295	48027293	48027306	AP1	cg11822280	1
1	48219680	48219667	48219680	AP1	cg14536993	1
1	48371924	48371911	48371929	AP1	cg20767684	1
1	52035634	52035623	52035641	AP1	cg02964349,cg22718891	2
1	52041300	52041293	52041306	AP1	cg00509120,cg18381573	2
1	52456481	52456479	52456492	AP1	cg00856580,cg01417615,cg01879039,cg03000358,cg04080270,cg04898719,cg05929645,cg06552712,cg07808546,cg11310057,cg18194821	11
1	53791803	53791797	53791815	AP1	cg00956091,cg14843868,cg17891444	3
1	54048081	54048071	54048084	AP1	cg23769140	1
1	54776540	54776539	54776552	AP1	cg15393022	1
1	54874147	54874135	54874153	AP1	cg06907033,cg16390944	2
1	55835348	55835338	55835351	AP1	cg04299649	1
1	55894845	55894839	55894857	AP1	cg00982287	1
1	56097356	56097343	56097356	AP1	cg24803390	1
1	56358987	56358987	56359000	AP1	cg20472016	1
1	56530697	56530688	56530706	AP1	cg06929120,cg27547053	2
1	56935808	56935807	56935820	AP1	cg11590247	1
1	56982716	56982703	56982716	AP1	cg14374866	1
1	56983610	56983598	56983611	AP1	cg14374866	1
1	57388377	57388366	57388384	AP1	cg04423119	1
1	58824146	58824139	58824157	AP1	cg08249075,cg19810723	2
1	59538119	59538106	59538124	AP1	cg16803908	1
1	59594053	59594049	59594062	AP1	cg00249614	1
1	59608843	59608838	59608856	AP1	cg11238352	1
1	59827619	59827617	59827630	AP1	cg04119026	1
1	60135575	60135574	60135587	AP1	cg11425788	1
1	61730050	61730040	61730058	AP1	cg17995347	1
1	62305497	62305489	62305502	AP1	cg27208806	1
1	62446475	62446465	62446478	AP1	cg24896805	1
1	62542174	62542161	62542174	AP1	cg08928505	1
1	62773853	62773850	62773863	AP1	cg26199433	1
1	62777432	62777428	62777441	AP1	cg04721069,cg23082515	2
1	64330125	64330114	64330132	AP1	cg03937361	1
1	64652350	64652349	64652362	AP1	cg16008418	1
1	64963318	64963309	64963327	AP1	cg23599040	1
1	65638827	65638822	65638840	AP1	cg04547580	1
1	65828410	65828399	65828417	AP1	cg05117809	1
1	67191699	67191686	67191699	AP1	cg04296289,cg21934675	2
1	68084128	68084117	68084130	AP1	cg17583741,cg26804772	2
1	68152505	68152501	68152514	AP1	cg03705947,cg06937495,cg20783262,cg21808707,cg27576367	5
1	68236884	68236879	68236897	AP1	cg03991309,cg16029918	2
1	68796945	68796935	68796948	AP1	cg09300029	1
1	70448896	70448885	70448898	AP1	cg20963142	1
1	70622429	70622416	70622429	AP1	cg06576098	1
1	70895634	70895632	70895645	AP1	cg17891319	1
1	75118721	75118712	75118725	AP1	cg07494719	1
1	75937915	75937906	75937919	AP1	cg09745820	1
1	78332144	78332135	78332153	AP1	cg12436444	1
1	78695232	78695230	78695243	AP1	cg00844890,cg06975633,cg13296396	3
1	79507997	79507992	79508010	AP1	cg11916482	1
1	79654294	79654282	79654295	AP1	cg12704666,cg17504164	2
1	83385647	83385638	83385651	AP1	cg02499315	1
1	84814182	84814173	84814186	AP1	cg22529952	1
1	84872390	84872380	84872398	AP1	cg00409729,cg09725006	2
1	85065015	85065013	85065026	AP1	cg04155855	1
1	85069694	85069683	85069696	AP1	cg03148554,cg15736973	2
1	86121998	86121994	86122007	AP1	cg11312863	1
1	87219682	87219672	87219685	AP1	cg13948772	1
1	89600902	89600895	89600913	AP1	cg11075451	1
1	89981817	89981815	89981828	AP1	cg11261507	1
1	90404064	90404053	90404066	AP1	cg18174486	1
1	90711855	90711848	90711861	AP1	cg12001487	1
1	92356731	92356721	92356739	AP1	cg03166702	1
1	92356730	92356721	92356739	AP1	cg03166702	1
1	92356727	92356721	92356739	AP1	cg03166702	1
1	93417062	93417060	93417073	AP1	cg08893087	1
1	94344147	94344144	94344157	AP1	cg01139627,cg04296778,cg08526814,cg09471221,cg13856647,cg15589930,cg16398686,cg16833230,cg18800136,cg19164253,cg19906608,cg21201500,cg23015158,cg23110891,cg23633626,cg23956358,cg26688893,cg26829310	18
1	94480868	94480859	94480877	AP1	cg01265555	1
1	94533947	94533939	94533957	AP1	cg08258230	1
1	94626534	94626525	94626543	AP1	cg14099077	1
1	94736516	94736506	94736519	AP1	cg07363182,cg20141362	2
1	94888158	94888158	94888171	AP1	cg11237362	1
1	95045544	95045543	95045556	AP1	cg09023743	1
1	95061372	95061370	95061383	AP1	cg06945807	1
1	95087196	95087184	95087197	AP1	cg01814632	1
1	97899307	97899297	97899310	AP1	cg05828609	1
1	98341777	98341777	98341790	AP1	cg17489163	1
1	99447652	99447645	99447658	AP1	cg25594833	1
1	109818004	109818002	109818015	AP1	cg00908766,cg03301213	2
1	109850228	109850220	109850238	AP1	cg00154957,cg04012600,cg09332784,cg18138385,cg26434376	5
1	110695029	110695016	110695034	AP1	cg05783233,cg13208614,cg15374686	3
1	110777515	110777512	110777525	AP1	cg02284278,cg06807905	2
1	111491271	111491266	111491284	AP1	cg16692922,cg17798320	2
1	112159107	112159100	112159113	AP1	cg00035969,cg20875625	2
1	112162552	112162552	112162565	AP1	cg05447486,cg06205333,cg07142678,cg07597871,cg09184981,cg19291823,cg21302420,cg24160066,cg24721760,cg25355888	10
1	114217996	114217996	114218009	AP1	cg20616821	1
1	114896169	114896168	114896181	AP1	cg13656691	1
1	115677815	115677803	115677816	AP1	cg00168706,cg15897102	2
1	116211321	116211310	116211323	AP1	cg21612138	1
1	116417791	116417778	116417791	AP1	cg03028972	1
1	145440384	145440377	145440395	AP1	cg02988288,cg21170529,cg26974062	3
1	145440386	145440377	145440395	AP1	cg02988288,cg21170529,cg26974062	3
1	151818943	151818930	151818948	AP1	cg01200145	1
1	151878026	151878016	151878034	AP1	cg13869942	1
1	151974182	151974176	151974189	AP1	cg25605289	1
1	152477816	152477803	152477821	AP1	cg19446854	1
1	152490113	152490110	152490123	AP1	cg11456156,cg13470969	2
1	152878900	152878895	152878913	AP1	cg02889647,cg26133337	2
1	153072358	153072351	153072364	AP1	cg07008779	1
1	153447951	153447938	153447956	AP1	cg02439561,cg16092682	2
1	153539180	153539169	153539182	AP1	cg08105396,cg13997435,cg19907725,cg24720215	4
1	155102424	155102411	155102424	AP1	cg06639488,cg07207669,cg14425448	3
1	155194634	155194630	155194643	AP1	cg14528056,cg18390494	2
1	155743208	155743203	155743216	AP1	cg09704191	1
1	156072570	156072563	156072581	AP1	cg02883474,cg21575225	2
1	156092815	156092811	156092824	AP1	cg02997316	1
1	156097093	156097090	156097103	AP1	cg03946955	1
1	156281022	156281020	156281033	AP1	cg01267852	1
1	156473326	156473322	156473335	AP1	cg07794409	1
1	156521936	156521925	156521938	AP1	cg04227950	1
1	157768182	157768179	157768192	AP1	cg05838146	1
1	159866563	159866560	159866573	AP1	cg10970143	1
1	160783223	160783212	160783230	AP1	cg13904520,cg20662001	2
1	161003753	161003748	161003766	AP1	cg20463292	1
1	161494084	161494080	161494093	AP1	cg00396991,cg00769882,cg01550473,cg03495350,cg06526344,cg07392520,cg17405122,cg17887793,cg21823025	9
1	161494198	161494185	161494203	AP1	cg00396991,cg00769882,cg01550473,cg03495350,cg06526344,cg07392520,cg17405122,cg17887793,cg21823025	9
1	161703555	161703546	161703559	AP1	cg04307586	1
1	162575568	162575557	162575575	AP1	cg16219384	1
1	163165941	163165934	163165952	AP1	cg02062816	1
1	163479161	163479152	163479165	AP1	cg03964954,cg12308308	2
1	165567157	165567149	165567162	AP1	cg07017636,cg11392667,cg16599568,cg23014961	4
1	165567156	165567149	165567162	AP1	cg07017636,cg11392667,cg16599568,cg23014961	4
1	165602992	165602983	165603001	AP1	cg05896958,cg09553581	2
1	165812732	165812728	165812741	AP1	cg01427815	1
1	166699744	166699733	166699751	AP1	cg01923690	1
1	167301898	167301894	167301907	AP1	cg13739406,cg16761098	2
1	167627961	167627948	167627961	AP1	cg15201584	1
1	168206803	168206801	168206814	AP1	cg10946497	1
1	168578551	168578538	168578551	AP1	cg13165489	1
1	169442762	169442759	169442772	AP1	cg09141133	1
1	169481070	169481067	169481080	AP1	cg03851946	1
1	169878018	169878012	169878030	AP1	cg00249522,cg12667031,cg17464228,cg21702966	4
1	171226513	171226507	171226525	AP1	cg11192688,cg13766128,cg16034517,cg16763840	4
1	172506708	172506703	172506716	AP1	cg21167905	1
1	173399203	173399192	173399205	AP1	cg12488315,cg20420007	2
1	175448841	175448828	175448841	AP1	cg07482256	1
1	176849626	176849615	176849628	AP1	cg25103155	1
1	176958365	176958354	176958367	AP1	cg23378331	1
1	178833605	178833596	178833609	AP1	cg19807716	1
1	178912163	178912153	178912166	AP1	cg21910588	1
1	179096499	179096494	179096512	AP1	cg24264026	1
1	179852983	179852981	179852994	AP1	cg07187280,cg08087560,cg08274504,cg11754670	4
1	180510063	180510062	180510075	AP1	cg22401267	1
1	181630015	181630002	181630015	AP1	cg15058869	1
1	182156585	182156575	182156593	AP1	cg12003587	1
1	182155621	182155616	182155629	AP1	cg12003587	1
1	183009254	183009247	183009265	AP1	cg17223218	1
1	183273223	183273213	183273226	AP1	cg01267185,cg17314277,cg18865949,cg25965526	4
1	183671392	183671381	183671394	AP1	cg26497007,cg27018907	2
1	183810931	183810924	183810942	AP1	cg22841357	1
1	184259456	184259447	184259460	AP1	cg21407840	1
1	185489937	185489931	185489949	AP1	cg24910817	1
1	185823033	185823022	185823035	AP1	cg00579805	1
1	186345304	186345291	186345304	AP1	cg03992926,cg10524070,cg13065938,cg13365658,cg19510057,cg21751733,cg24356321,cg24577137,cg26803837,cg27294431,cg27342087	11
1	186590326	186590326	186590339	AP1	cg15002347	1
1	186835197	186835196	186835209	AP1	cg22284015	1
1	186979920	186979909	186979927	AP1	cg01299977	1
1	187359492	187359481	187359494	AP1	cg23069648,cg24618273	2
1	189589016	189589004	189589017	AP1	cg05886017	1
1	190648389	190648382	190648395	AP1	cg04592708	1
1	190648376	190648366	190648379	AP1	cg04592708	1
1	191610725	191610724	191610737	AP1	cg13139735	1
1	194014702	194014696	194014714	AP1	cg10748566	1
1	196987197	196987184	196987197	AP1	cg18437219	1
1	196996663	196996659	196996672	AP1	cg15062749	1
1	198090386	198090374	198090392	AP1	cg22948669	1
1	199460148	199460143	199460161	AP1	cg16832244	1
1	199728477	199728467	199728485	AP1	cg02995100	1
1	200866064	200866061	200866074	AP1	cg01957515,cg18019070	2
1	201236058	201236048	201236061	AP1	cg07302580,cg27432477	2
1	201630269	201630259	201630272	AP1	cg06621080	1
1	201759565	201759564	201759577	AP1	cg07719788	1
1	202033934	202033930	202033943	AP1	cg16298925	1
1	202075557	202075553	202075566	AP1	cg04896437,cg21839665	2
1	202928528	202928523	202928541	AP1	cg00165011,cg02108436,cg03150635,cg05899063,cg12132617,cg13198269,cg13686104,cg13705784,cg16035421,cg17218466,cg24321483	11
1	203639103	203639092	203639105	AP1	cg25319649	1
1	204026988	204026982	204027000	AP1	cg13007015	1
1	204027026	204027021	204027039	AP1	cg13007015	1
1	204027028	204027021	204027039	AP1	cg13007015	1
1	204257230	204257224	204257237	AP1	cg09866000,cg12339822	2
1	204402066	204402059	204402072	AP1	cg10577713	1
1	205043886	205043876	205043889	AP1	cg02914063	1
1	205263887	205263878	205263896	AP1	cg03941824,cg09030187	2
1	205309996	205309987	205310005	AP1	cg26731460	1
1	205558074	205558068	205558086	AP1	cg24435996	1
1	205735347	205735340	205735358	AP1	cg15842359	1
1	205920516	205920503	205920516	AP1	cg11199506	1
1	206213048	206213044	206213057	AP1	cg00075853	1
1	206623073	206623065	206623078	AP1	cg10271916,cg18063808	2
1	206654731	206654721	206654734	AP1	cg11166312	1
1	206897356	206897346	206897359	AP1	cg25741609	1
1	207200684	207200671	207200689	AP1	cg20738274	1
1	207673884	207673884	207673897	AP1	cg10986030,cg13654305	2
1	208020687	208020686	208020699	AP1	cg17324695	1
1	208063649	208063637	208063655	AP1	cg24004844	1
1	209628665	209628663	209628676	AP1	cg01071185	1
1	209862240	209862239	209862252	AP1	cg25471557	1
1	209862243	209862239	209862252	AP1	cg25471557	1
1	210318304	210318292	210318310	AP1	cg22354468	1
1	210506131	210506119	210506137	AP1	cg22751554	1
1	210547437	210547424	210547437	AP1	cg02753272,cg03416459,cg15584221,cg16396485	4
1	211256367	211256358	211256371	AP1	cg07373436	1
1	212658060	212658055	212658073	AP1	cg13778166,cg15772786,cg24953285	3
1	212803674	212803669	212803682	AP1	cg05227721,cg10163406,cg11064399	3
1	214595930	214595928	214595941	AP1	cg12368693	1
1	214634928	214634915	214634928	AP1	cg05861821	1
1	214634923	214634910	214634928	AP1	cg05861821	1
1	214851993	214851982	214851995	AP1	cg21610127	1
1	214882087	214882074	214882087	AP1	cg10236596	1
1	215277813	215277809	215277822	AP1	cg14469427	1
1	215361846	215361839	215361857	AP1	cg21096444	1
1	215950923	215950912	215950930	AP1	cg05970600,cg11191302	2
1	216637864	216637853	216637866	AP1	cg17391891	1
1	216697253	216697250	216697263	AP1	cg11694362,cg13103560	2
1	217805210	217805210	217805223	AP1	cg01727899,cg03511754,cg05528952,cg07411229,cg13427149,cg13930203,cg17026642,cg17741814,cg18263686,cg18765678,cg19923751,cg25966498	12
1	218649938	218649927	218649940	AP1	cg05346981	1
1	218671499	218671491	218671504	AP1	cg12045277	1
1	218758291	218758287	218758300	AP1	cg10695606,cg11318947,cg14091840	3
1	218758293	218758287	218758300	AP1	cg10695606,cg11318947,cg14091840	3
1	218834260	218834257	218834270	AP1	cg19088961	1
1	219607323	219607319	219607332	AP1	cg12561746,cg19313660	2
1	221408397	221408388	221408406	AP1	cg24652114	1
1	221785982	221785982	221785995	AP1	cg21832906	1
1	221871279	221871276	221871289	AP1	cg04697629,cg12802537	2
1	221898446	221898434	221898447	AP1	cg25199490	1
1	223084196	223084194	223084207	AP1	cg11332681	1
1	223576017	223576011	223576029	AP1	cg00038020	1
1	223936213	223936201	223936214	AP1	cg06756211,cg07181406,cg19318393,cg19598416,cg21167643,cg21617516,cg24047802	7
1	226052187	226052181	226052194	AP1	cg09209794	1
1	226850875	226850864	226850882	AP1	cg11815250	1
1	228122728	228122716	228122729	AP1	cg12114963	1
1	229353830	229353818	229353836	AP1	cg06796839	1
1	230226065	230226056	230226069	AP1	cg00328246	1
1	230249695	230249690	230249708	AP1	cg00566187,cg02931783,cg09847368,cg16314254,cg17737409	5
1	230463843	230463831	230463844	AP1	cg21036560	1
1	230463830	230463826	230463839	AP1	cg21036560	1
1	234407085	234407085	234407098	AP1	cg18780271,cg20916108	2
1	234700636	234700627	234700640	AP1	cg26001344	1
1	234882383	234882376	234882389	AP1	cg19153829	1
1	236026327	236026320	236026338	AP1	cg18130058	1
1	236270636	236270628	236270641	AP1	cg01967949,cg09022082,cg12593065	3
1	236697880	236697871	236697884	AP1	cg17720338	1
1	237705932	237705931	237705944	AP1	cg17087499	1
1	239056110	239056103	239056121	AP1	cg03575933	1
1	239524932	239524923	239524941	AP1	cg11041022,cg20869496	2
1	240194544	240194531	240194544	AP1	cg00102184	1
1	242951508	242951506	242951519	AP1	cg04125955	1
1	242991022	242991010	242991028	AP1	cg08860954	1
1	243732349	243732341	243732354	AP1	cg18993564,cg23131760	2
1	244582462	244582456	244582474	AP1	cg10335074	1
1	245255345	245255334	245255352	AP1	cg06958636,cg13093989,cg14038339,cg17094624,cg22270805,cg27590993	6
1	246274094	246274081	246274099	AP1	cg06561607,cg11785044,cg13268971	3
1	246780648	246780647	246780660	AP1	cg01089364	1
1	1850856	1850843	1850857	AP2	cg02577049,cg04758387,cg08134829,cg08169659,cg09859491,cg10096055,cg10219957,cg10943191,cg14180718,cg16632945,cg20881128,cg22094750,cg22536775,cg22718050,cg23473962,cg25590392	16
1	2126733	2126724	2126744	AP2	cg00792744,cg06308188,cg08161158,cg13061570,cg19915466,cg23189523,cg24649713,cg25139754,cg27312944	9
1	2343687	2343675	2343695	AP2	cg00584868,cg02573276,cg03043663,cg07016682,cg15644742,cg22428961,cg24196923	7
1	3585537	3585524	3585545	AP2	cg22048228	1
1	3625782	3625769	3625783	AP2	cg12268562,cg14660788	2
1	4168538	4168524	4168543	AP2	cg03234976	1
1	5485095	5485086	5485100	AP2	cg05570231	1
1	6320865	6320852	6320872	AP2	cg01909982,cg02892189,cg04055049,cg05133314,cg14566624,cg14958889,cg19319393,cg21927975,cg21932983	9
1	6577842	6577842	6577856	AP2	cg00514915	1
1	8121338	8121336	8121350	AP2	cg19698200	1
1	8299253	8299240	8299254	AP2	cg04508870	1
1	9049947	9049938	9049958	AP2	cg20253105	1
1	9140903	9140897	9140917	AP2	cg09018841	1
1	9759634	9759632	9759646	AP2	cg14089636	1
1	9935046	9935036	9935050	AP2	cg12814199	1
1	10891304	10891298	10891312	AP2	cg04944659,cg09224619	2
1	11073212	11073203	11073225	AP2	cg00330490,cg05244266,cg09773809,cg10233455,cg15430883,cg15482690,cg18380490,cg18949287,cg19214907	9
1	11538920	11538920	11538934	AP2	cg01368812,cg01785417,cg07040018,cg09018444,cg19044458,cg20692414,cg21296749	7
1	11741447	11741447	11741461	AP2	cg00285319,cg06631863,cg06938333,cg07789904,cg11615491,cg11857246,cg13030908,cg15012981,cg17189494,cg19651567,cg21545977,cg22456539,cg23811540,cg24269024,cg26807643	15
1	11919551	11919551	11919565	AP2	cg00831929,cg01807377,cg04779720,cg05757654,cg06579118,cg08062194,cg13885623,cg14506552,cg16168848,cg17641943,cg22927043,cg24697075,cg26614504	13
1	15786676	15786666	15786681	AP2	cg22126068	1
1	15853564	15853555	15853569	AP2	cg00185850,cg01002125,cg02778789,cg05058263,cg09123484,cg09581281,cg13860548,cg16490126,cg17335567,cg17855783,cg18192808,cg25737788,cg27444789	13
1	16114875	16114865	16114879	AP2	cg07567797	1
1	16125647	16125639	16125653	AP2	cg16946581	1
1	16473989	16473977	16473997	AP2	cg21647035,cg26371327	2
1	16505312	16505301	16505315	AP2	cg12885388,cg21948636	2
1	16825600	16825597	16825611	AP2	cg02974484,cg09750171,cg13758666,cg17001531,cg21911326	5
1	17293910	17293901	17293922	AP2	cg06932483,cg10504108,cg16716295,cg23114771,cg23732962	5
1	17538642	17538635	17538649	AP2	cg24724618	1
1	17818491	17818479	17818493	AP2	cg27525520	1
1	19229627	19229616	19229630	AP2	cg01972394,cg02649818,cg02853781,cg03963900,cg05480095,cg08164334,cg08538976,cg12092708,cg17851730,cg18895413,cg20266883,cg21174152,cg21728447,cg24395907,cg24698537,cg26407146	16
1	19356049	19356049	19356063	AP2	cg26242119	1
1	20126253	20126241	20126255	AP2	cg00966591,cg01077102,cg01911060,cg04338022,cg06362348,cg09133562,cg09138671,cg12271781,cg19976467,cg21615127,cg26886978	11
1	21671404	21671400	21671414	AP2	cg00228796,cg00960509,cg05364829,cg10761088,cg15462862,cg16829306,cg23288818	7
1	22262904	22262891	22262905	AP2	cg02729506,cg03902951,cg13357518,cg15646763	4
1	24648390	24648384	24648398	AP2	cg01231985,cg01590970,cg05036846,cg10337902,cg11709405,cg14616251,cg21273275,cg22176324,cg25083792	9
1	24648393	24648384	24648398	AP2	cg01231985,cg01590970,cg05036846,cg10337902,cg11709405,cg14616251,cg21273275,cg22176324,cg25083792	9
1	27986330	27986325	27986344	AP2	cg02238461,cg02266769,cg07892126,cg15905471,cg19051334,cg22224989	6
1	29564160	29564151	29564171	AP2	cg13399697,cg14724283,cg17670650,cg20167532,cg22795471	5
1	29565953	29565952	29565966	AP2	cg05673731,cg17236519,cg17670650,cg22795471	4
1	31229782	31229770	31229790	AP2	cg09782763,cg12732155	2
1	32254176	32254162	32254182	AP2	cg00389420,cg00831358,cg05832106,cg13438300,cg16680645,cg17662971,cg24691844,cg25094149	8
1	32404340	32404330	32404351	AP2	cg06397510,cg07382273,cg10184881,cg19596493	4
1	33235269	33235261	33235275	AP2	cg00423597,cg00528191,cg05695699,cg09167705,cg13629162,cg16655683,cg25146042	7
1	36023394	36023387	36023401	AP2	cg00276532,cg02711976,cg07905888,cg10709343,cg10905247,cg12106731,cg14181387,cg16015113,cg18881764,cg19524049,cg19841187,cg26260588	12
1	36916006	36916001	36916015	AP2	cg00578252,cg03954991,cg08878450,cg09514174,cg11596009,cg12809031,cg22397854,cg24531638,cg27439456	9
1	36916014	36916001	36916015	AP2	cg00578252,cg03954991,cg08878450,cg09514174,cg11596009,cg12809031,cg22397854,cg24531638,cg27439456	9
1	41331796	41331796	41331810	AP2	cg05170490	1
1	41819635	41819630	41819644	AP2	cg14445707	1
1	41980295	41980284	41980304	AP2	cg03450107	1
1	42268755	42268753	42268767	AP2	cg05414516,cg08005801	2
1	42631708	42631696	42631716	AP2	cg05262877,cg09174829,cg12935125	3
1	43759083	43759073	43759087	AP2	cg08697709	1
1	44022695	44022692	44022706	AP2	cg01548234	1
1	44495823	44495814	44495828	AP2	cg00143623,cg04682775,cg10588679,cg12461125,cg24524850	5
1	45053695	45053685	45053705	AP2	cg04623242,cg16367549	2
1	45205416	45205414	45205428	AP2	cg00148881,cg00455333,cg02890457,cg03331258,cg03907454,cg06922130,cg10697419,cg12269116,cg12276329	9
1	46152790	46152786	46152800	AP2	cg03295098,cg04219447,cg05522391,cg05930162,cg06932756,cg09268877,cg09500475,cg12032191,cg14488642,cg19624765,cg22001513,cg25198716,cg26254453,cg26862690,cg26889840,cg26899948	16
1	46216292	46216278	46216292	AP2	cg01237807,cg03146154,cg04962167,cg05903985,cg09580965,cg11139020,cg13063447,cg17422462,cg18665117,cg27171890	10
1	47184759	47184753	47184767	AP2	cg00128766,cg07635530,cg08135810,cg15501359,cg19145774,cg20967889,cg22687416,cg23338468,cg26210511	9
1	48371762	48371750	48371765	AP2	cg20767684	1
1	52344390	52344382	52344396	AP2	cg01811438,cg02050181,cg03115627,cg03630578,cg03877568,cg05415378,cg06348851,cg08901888,cg10251347,cg10482750,cg12301169,cg16448834,cg18134772,cg19781738,cg19899065,cg20679573,cg20967006,cg21819024,cg21939213,cg22611633,cg25404865,cg25729041,cg26415751,cg26628961	24
1	54619424	54619416	54619430	AP2	cg01367140,cg10965749,cg12265369,cg12352849,cg14146815	5
1	55711713	55711707	55711721	AP2	cg00562933	1
1	56665018	56665012	56665032	AP2	cg02258449	1
1	59511941	59511928	59511942	AP2	cg24260207	1
1	65720018	65720013	65720027	AP2	cg11516629,cg17849070,cg19807361,cg21449450,cg22497933,cg22712797	6
1	65775682	65775682	65775696	AP2	cg01920657,cg02457097,cg06346974,cg07996785,cg18117228,cg18271025,cg20506944,cg20968142,cg21683284,cg25503513,cg26885220,cg27062038	12
1	67519858	67519849	67519863	AP2	cg01802975,cg02640540,cg06794441,cg14206730,cg14626797,cg17930550,cg19766609,cg21115004,cg26784348	9
1	78340668	78340664	78340678	AP2	cg04689876,cg17788761	2
1	84543581	84543569	84543589	AP2	cg00341980,cg05787193,cg06444730,cg06628693,cg07161166,cg16374471,cg21238928	7
1	84764810	84764809	84764823	AP2	cg02041547,cg10961551,cg11555919,cg15103960,cg16026299,cg24002839	6
1	84972416	84972404	84972418	AP2	cg00020720,cg00357368,cg01000656,cg02325880,cg03757594,cg07306037,cg11227541,cg11341527,cg16261581,cg16384088,cg19764042,cg23054925,cg25350198,cg27037943	14
1	85690860	85690859	85690873	AP2	cg22670572	1
1	86046641	86046636	86046650	AP2	cg04453065,cg05395648,cg06805280,cg07350718,cg07561554,cg07877243,cg11750851,cg13984515,cg15169317,cg17319576,cg19435944,cg20097073,cg23785940,cg24692177,cg25720697	15
1	86046656	86046642	86046656	AP2	cg04453065,cg05395648,cg06805280,cg07350718,cg07561554,cg07877243,cg11750851,cg13984515,cg15169317,cg17319576,cg19435944,cg20097073,cg23785940,cg24692177,cg25720697	15
1	90355996	90355984	90355998	AP2	cg05365360	1
1	93251061	93251056	93251070	AP2	cg06907479,cg11226183,cg13168437,cg14681854,cg17140307,cg24312719,cg26420413	7
1	94583875	94583875	94583889	AP2	cg08916447,cg25691769	2
1	99612271	99612258	99612278	AP2	cg06080873	1
1	109419793	109419785	109419799	AP2	cg01969748,cg08274380,cg14019947,cg17938867,cg19854470,cg21726313,cg22040431,cg22161131,cg22358706,cg25527125	10
1	110420020	110420007	110420021	AP2	cg03535221	1
1	113217755	113217746	113217765	AP2	cg03486409,cg03811169,cg04564646,cg05587474,cg08355353,cg11178985,cg11688651,cg13563745,cg14256234,cg14262371,cg16009787,cg22853526,cg24344074	13
1	115753218	115753205	115753225	AP2	cg02537774	1
1	117217442	117217440	117217454	AP2	cg21313395	1
1	117461860	117461849	117461863	AP2	cg19356612	1
1	117664366	117664356	117664370	AP2	cg01114951,cg02614187,cg04400972,cg07444932,cg08140601,cg09003969,cg09478857,cg13085530,cg13366587,cg13898106,cg16384875,cg17432313,cg19120746,cg24335302,cg26704915	15
1	117753765	117753759	117753773	AP2	cg04718492,cg06577766,cg14335783,cg15597855,cg16408593,cg20821424,cg22424746,cg27446185,cg27662558	9
1	143467602	143467591	143467605	AP2	cg03054846,cg04859241,cg07229500,cg18915994,cg26940751	5
1	144886773	144886772	144886786	AP2	cg11547478,cg21686944	2
1	144886772	144886772	144886786	AP2	cg11547478,cg21686944	2
1	145092576	145092568	145092582	AP2	cg16508883,cg18106925	2
1	145477077	145477066	145477080	AP2	cg03418289,cg06802841,cg17949451,cg19930199,cg21332946,cg21396211,cg21501179,cg27236173	8
1	146745232	146745218	146745238	AP2	cg04745493	1
1	147084323	147084309	147084323	AP2	cg03441279,cg03795785,cg14520805	3
1	149900166	149900160	149900180	AP2	cg02134818,cg03952484,cg07534360,cg12167034,cg13377237,cg14924064,cg19315508,cg21363943,cg21687365,cg23750397,cg24608205,cg25385116,cg25913923	13
1	151119115	151119114	151119128	AP2	cg01958916,cg04494683,cg05622647,cg06035839,cg06179645,cg09185948,cg23228418,cg24847154	8
1	153949579	153949574	153949593	AP2	cg01565237,cg04361056,cg06324094,cg09148738,cg09275000,cg09460477,cg09692431,cg18104766,cg18800322,cg25682174,cg27256480	11
1	154989937	154989937	154989951	AP2	cg25604536	1
1	154999352	154999339	154999359	AP2	cg05352803,cg08373614,cg12168884,cg26919799	4
1	155090352	155090341	155090355	AP2	cg08917809	1
1	155293630	155293625	155293639	AP2	cg07556773,cg08721840,cg09765586,cg11436446,cg11503744,cg16565161,cg17015897,cg17741818,cg23029546,cg23060239,cg25259557,cg26591570	12
1	155903974	155903969	155903983	AP2	cg04574991,cg05321960,cg06957790,cg07237946,cg07557355,cg08783638,cg13550542,cg16047970,cg16926108,cg17032999,cg17218154,cg17454086,cg20780323,cg27295678	14
1	159915821	159915813	159915827	AP2	cg02985724,cg02994162,cg07175301,cg09765302,cg11077026,cg17720231,cg19111262,cg19354656	8
1	161168507	161168498	161168518	AP2	cg02756922,cg04263215,cg04436964,cg07354440,cg08545169,cg10493436,cg14164556,cg14382215,cg15418246,cg20838362	10
1	166845299	166845293	166845313	AP2	cg04295733,cg05016425,cg09527021,cg10051222,cg10556076,cg11966583,cg12411961,cg15453345,cg15896487,cg18226478,cg20672205,cg26565099,cg26870903,cg27301328	14
1	167190890	167190888	167190902	AP2	cg08128228,cg12908952,cg13535663,cg13974768,cg17423711,cg23087020,cg24809525,cg25099403,cg25378818	9
1	167633592	167633580	167633599	AP2	cg04216133,cg15060258	2
1	167905448	167905438	167905453	AP2	cg00091162,cg00413849,cg02496808,cg02970394,cg03779288,cg05300697,cg05702448,cg05821866,cg06221394,cg07826235,cg07908946,cg08151281,cg09080951,cg10020897,cg13497939,cg13579901,cg15621027,cg25130277,cg25597115	19
1	167905435	167905433	167905447	AP2	cg00091162,cg00413849,cg02496808,cg02970394,cg03779288,cg05300697,cg05702448,cg05821866,cg06221394,cg07826235,cg07908946,cg08151281,cg09080951,cg10020897,cg13497939,cg13579901,cg15621027,cg25130277,cg25597115	19
1	169219340	169219328	169219342	AP2	cg22326120	1
1	172328209	172328199	172328219	AP2	cg13077693,cg13446689	2
1	178626500	178626489	178626503	AP2	cg22916069	1
1	181059146	181059146	181059160	AP2	cg03897866,cg11496811,cg26612165	3
1	182259277	182259265	182259279	AP2	cg19581374	1
1	183245847	183245841	183245855	AP2	cg16276376	1
1	184797464	184797453	184797473	AP2	cg26233727	1
1	193198509	193198497	193198517	AP2	cg23324441	1
1	200941318	200941309	200941328	AP2	cg04012896,cg17478306,cg23934072	3
1	201229462	201229462	201229476	AP2	cg21361897,cg21422700	2
1	201322249	201322237	201322251	AP2	cg08254632,cg24017737	2
1	201353336	201353336	201353350	AP2	cg00611573,cg04756022,cg16084776,cg18623462	4
1	202075610	202075606	202075620	AP2	cg04896437,cg21839665	2
1	202091945	202091936	202091950	AP2	cg02124912,cg02751839,cg02848961,cg13300939,cg15096829,cg16257215,cg17219660,cg18173859,cg22283058,cg27313021	10
1	202169547	202169536	202169550	AP2	cg01614918	1
1	202896331	202896320	202896334	AP2	cg04462209,cg09138445,cg12917893,cg15891747,cg16368004,cg19092248,cg20248954,cg21212494,cg27194084	9
1	202976607	202976597	202976611	AP2	cg00121147,cg03655662,cg05270381,cg10798292,cg11656663,cg13022911,cg19028804,cg22381300,cg23214606,cg23808931,cg25311330	11
1	202976599	202976591	202976611	AP2	cg00121147,cg03655662,cg05270381,cg10798292,cg11656663,cg13022911,cg19028804,cg22381300,cg23214606,cg23808931,cg25311330	11
1	203069837	203069831	203069845	AP2	cg00045008,cg11812419	2
1	204049617	204049615	204049629	AP2	cg07026666,cg08546476	2
1	204223453	204223452	204223466	AP2	cg11131599	1
1	204380950	204380941	204380961	AP2	cg00093900,cg00952134,cg01936430,cg04662939,cg05702633,cg13150040,cg16072030,cg16175258,cg20148187,cg20325269,cg21908248,cg22733051,cg27234786	13
1	204381328	204381314	204381328	AP2	cg00093900,cg00952134,cg01936430,cg04662939,cg05702633,cg13150040,cg16072030,cg20148187,cg20325269,cg21908248,cg22733051,cg27234786	12
1	204531861	204531848	204531862	AP2	cg00827973,cg03869603,cg16508600	3
1	207494868	207494857	207494877	AP2	cg01064307,cg02152968,cg04971865,cg06239836,cg06792598,cg07113947,cg14303000,cg17767975,cg19825186,cg22048546,cg22078638,cg24065395,cg24340686,cg25771140,cg26606184	15
1	208281399	208281386	208281401	AP2	cg16456533,cg21144009,cg24089684	3
1	208281400	208281386	208281401	AP2	cg16456533,cg21144009,cg24089684	3
1	210050589	210050581	210050595	AP2	cg21506132	1
1	211501137	211501123	211501137	AP2	cg09280610,cg10380585,cg11131549,cg11225849,cg17222992,cg20912172	6
1	211556051	211556041	211556055	AP2	cg00567190,cg01421119,cg02756939,cg05785348,cg06886207,cg09366861,cg13466970,cg13768174,cg14286274,cg22868409,cg26255011	11
1	211812248	211812239	211812259	AP2	cg00542147,cg09964566	2
1	214297898	214297884	214297898	AP2	cg00685863,cg05439403,cg06569151,cg10536270,cg16043255,cg22961159	6
1	215740587	215740587	215740601	AP2	cg02118652,cg07158797,cg12133444,cg19646445,cg21411834,cg22356593,cg23767550	7
1	218553904	218553903	218553917	AP2	cg27164337	1
1	223214914	223214913	223214927	AP2	cg17052738	1
1	223254625	223254618	223254632	AP2	cg01520321,cg03602898,cg05938623,cg07786256,cg11587315,cg16179748,cg21774220	7
1	225662882	225662871	225662891	AP2	cg02365739,cg02568619,cg09694381,cg11805489,cg19789165,cg21524899	6
1	226303864	226303854	226303868	AP2	cg02770835	1
1	226595918	226595917	226595931	AP2	cg00653565,cg00951024,cg03149313,cg04960271,cg07113065,cg14065796,cg15240891,cg17661881,cg18022357,cg18764804,cg24342492,cg24422008,cg26464410	13
1	226812433	226812419	226812433	AP2	cg08348135	1
1	226891422	226891413	226891427	AP2	cg00194374,cg00548143,cg09580882,cg15012864,cg26604311	5
1	227506371	227506367	227506381	AP2	cg01839131,cg04455180,cg06348275,cg07226980,cg10233133,cg12615916,cg15084499,cg24747565,cg24860534,cg25030644,cg25315351	11
1	227923085	227923081	227923095	AP2	cg00012386,cg00355633,cg01841782,cg04975617,cg09796739,cg09888145,cg09916698,cg15563782,cg15803895,cg16410890,cg19175383,cg22136200,cg24513684,cg24947540,cg26376769,cg26591829,cg26720718,cg26998389	18
1	228233837	228233832	228233846	AP2	cg15681261	1
1	229253921	229253917	229253931	AP2	cg02157002,cg11737491,cg19148206	3
1	229353830	229353830	229353844	AP2	cg06796839	1
1	229364999	229364999	229365013	AP2	cg01601097,cg08482841,cg13305336	3
1	231664040	231664033	231664053	AP2	cg00906976,cg03036575,cg09008891,cg11246731,cg14193765,cg14322063,cg16616325,cg25106148,cg25744181,cg26340700,cg26565807	11
1	234859536	234859522	234859542	AP2	cg06623904,cg07951118,cg23257934	3
1	240276196	240276189	240276203	AP2	cg10543079	1
1	245134271	245134258	245134278	AP2	cg03889876,cg04074557,cg05939928,cg06992877,cg09481970,cg13600007,cg18240277,cg21396127,cg21429415,cg21454516,cg24476397,cg26085714,cg27099023	13
1	245134272	245134258	245134278	AP2	cg03889876,cg04074557,cg05939928,cg06992877,cg09481970,cg13600007,cg18240277,cg21396127,cg21429415,cg21454516,cg24476397,cg26085714,cg27099023	13
1	249168113	249168103	249168117	AP2	cg02850933,cg09784877,cg09832292,cg23031869	4
1	16872451	16872444	16872459	B-Box	cg09062640,cg17181476	2
1	17004789	17004776	17004791	B-Box	cg00004209,cg12435824,cg13630980,cg14752068,cg26835324	5
1	17188462	17188461	17188476	B-Box	cg12640389,cg23731934	2
1	17199124	17199124	17199139	B-Box	cg08736522,cg11334694,cg12483946,cg13178798,cg20168927,cg21692666,cg23989737,cg24280512,cg25976453	9
1	31315793	31315780	31315795	B-Box	cg01753741,cg07978029,cg21117097,cg25616701	4
1	89148387	89148373	89148388	B-Box	cg25104671	1
1	147825736	147825735	147825750	B-Box	cg06216408,cg13502125,cg19639898	3
1	148248175	148248163	148248178	B-Box	cg09555192,cg10173883,cg12133498	3
1	148248177	148248163	148248178	B-Box	cg09555192,cg10173883,cg12133498	3
1	149161649	149161638	149161653	B-Box	cg09139923,cg21937395,cg23106045,cg26908109	4
1	149294690	149294676	149294691	B-Box	cg02063165	1
1	149294685	149294676	149294691	B-Box	cg02063165	1
1	161085077	161085067	161085082	B-Box	cg23895096	1
1	161369500	161369500	161369515	B-Box	cg00208310,cg00912467,cg01481784,cg03441844,cg04603146,cg15704968,cg16001793,cg16039960,cg19247228,cg20932849,cg23915527	11
1	161369502	161369500	161369515	B-Box	cg00208310,cg00912467,cg01481784,cg03441844,cg04603146,cg15704968,cg16001793,cg16039960,cg19247228,cg20932849,cg23915527	11
1	161369503	161369500	161369515	B-Box	cg00208310,cg00912467,cg01481784,cg03441844,cg04603146,cg15704968,cg16001793,cg16039960,cg19247228,cg20932849,cg23915527	11
1	161369513	161369500	161369515	B-Box	cg00208310,cg00912467,cg01481784,cg03441844,cg04603146,cg15704968,cg16001793,cg16039960,cg19247228,cg20932849,cg23915527	11
1	161397884	161397877	161397892	B-Box	cg10769937,cg16784507	2
1	161397881	161397877	161397892	B-Box	cg10769937,cg16784507	2
1	161493660	161493647	161493662	B-Box	cg00396991,cg00769882,cg01550473,cg03495350,cg06526344,cg11251827,cg17887793,cg21823025,cg24192663	9
1	161500949	161500949	161500964	B-Box	cg17276329,cg22985731,cg23027754,cg24426536	4
1	161500953	161500949	161500964	B-Box	cg17276329,cg22985731,cg23027754,cg24426536	4
1	161500148	161500142	161500157	B-Box	cg17276329,cg22985731,cg23027754,cg24426536	4
1	161582569	161582554	161582569	B-Box	cg06960562,cg07793789,cg26156167,cg26911986	4
1	164592268	164592265	164592280	B-Box	cg13462779,cg20196290	2
1	173834149	173834147	173834162	B-Box	cg00103398,cg04811411,cg06644515,cg08947084,cg22250641,cg22354456,cg24420617,cg24564534	8
1	219378121	219378109	219378124	B-Box	cg10303013	1
1	249168501	249168493	249168508	B-Box	cg09832292,cg23031869	2
1	6395783	6395783	6395793	BARHL2	cg22171613	1
1	14742088	14742086	14742096	BARHL2	cg09858767	1
1	153895682	153895678	153895688	BARHL2	cg02134200,cg02940454,cg04200762,cg09805553,cg10489353,cg16148871,cg17513182,cg20773694,cg23046518,cg23323627,cg23578599,cg26398333,cg27474133	13
1	846553	846551	846560	BHLHE40	cg01782097,cg04364728,cg05151709,cg08546707,cg20825023	5
1	2074419	2074414	2074425	BHLHE40	cg00171113,cg06888836,cg12973665,cg15327496,cg25973481	5
1	3194400	3194397	3194406	BHLHE40	cg06081361,cg07045460	2
1	3238769	3238763	3238772	BHLHE40	cg05573412,cg07797660,cg12753787	3
1	3283488	3283479	3283490	BHLHE40	cg03126058,cg16686396,cg25987136	3
1	3688704	3688704	3688713	BHLHE40	cg01535630,cg02214783,cg02454982,cg06872770,cg07549162,cg07624915,cg09561157,cg10634712,cg11125369,cg12542099,cg14531184,cg22704068	12
1	3692524	3692520	3692529	BHLHE40	cg00105640,cg17855390	2
1	7711081	7711076	7711085	BHLHE40	cg02294758,cg18180609,cg19697382	3
1	10930795	10930790	10930801	BHLHE40	cg26299944	1
1	12123376	12123371	12123380	BHLHE40	cg00653960,cg01237531,cg03160603,cg04506109,cg05121790,cg07166679,cg08200207,cg14834850,cg15957684,cg16305333,cg19896198	11
1	15105947	15105941	15105952	BHLHE40	cg08411567	1
1	16011274	16011274	16011283	BHLHE40	cg00979634,cg03006225,cg03382048,cg06178322,cg07007550,cg09073052,cg10232936,cg11718113,cg20826379	9
1	17463079	17463074	17463085	BHLHE40	cg03570904	1
1	17958132	17958129	17958138	BHLHE40	cg05975334,cg11807529	2
1	19383829	19383825	19383834	BHLHE40	cg05766605	1
1	20098074	20098069	20098080	BHLHE40	cg02960152,cg19160030	2
1	21051750	21051744	21051753	BHLHE40	cg24673385	1
1	21647165	21647163	21647174	BHLHE40	cg13212362,cg14649592	2
1	21945802	21945800	21945811	BHLHE40	cg10076161,cg10828914,cg12179939	3
1	25605057	25605051	25605060	BHLHE40	cg24315885	1
1	26324864	26324861	26324870	BHLHE40	cg01330391,cg04108612,cg04722168,cg06514200,cg06521299,cg15547662,cg15690092,cg16174809,cg17314065,cg19632574,cg20383084,cg22019970,cg22196602,cg24845823,cg26001750	15
1	27986394	27986390	27986399	BHLHE40	cg02238461,cg02266769,cg07892126,cg15905471,cg19051334,cg22224989	6
1	28561998	28561992	28562001	BHLHE40	cg00033102,cg03803873,cg07318049,cg11104558,cg14852238,cg14919280,cg16834431,cg19654586,cg20569141,cg20801348	10
1	28975381	28975372	28975381	BHLHE40	cg00956350,cg03743597,cg04234465,cg15700489,cg16212587,cg26106034,cg26793905	7
1	29583373	29583367	29583376	BHLHE40	cg01115565,cg09325373,cg11747820,cg26487908	4
1	29717652	29717647	29717658	BHLHE40	cg23475560	1
1	31186218	31186216	31186227	BHLHE40	cg03621010,cg24875288	2
1	33116575	33116569	33116580	BHLHE40	cg00897041,cg04791747,cg05797186,cg06526778,cg07431800,cg09036220,cg09467165,cg11840711,cg13641837,cg13827203,cg16148416,cg16396527,cg17318819,cg18758482,cg20740619,cg21324883,cg22358606,cg23016766,cg26131911	19
1	36770312	36770306	36770317	BHLHE40	cg01306769,cg10622536,cg26831562	3
1	41114878	41114875	41114884	BHLHE40	cg07244188	1
1	43148819	43148810	43148819	BHLHE40	cg01561517,cg03041742,cg10200609,cg15059257,cg15472574,cg16161715,cg17025661	7
1	47191652	47191648	47191657	BHLHE40	cg20420559	1
1	52035634	52035631	52035640	BHLHE40	cg02964349,cg22718891	2
1	53587664	53587659	53587670	BHLHE40	cg10529401	1
1	68044526	68044525	68044534	BHLHE40	cg22149824	1
1	89357355	89357355	89357364	BHLHE40	cg02705666,cg04270788,cg05306856,cg06356032,cg09222123,cg10430205,cg10850150,cg12074130,cg13868361,cg14010405,cg15565987,cg17811845	12
1	93644181	93644175	93644184	BHLHE40	cg00049156,cg13014284,cg20821443	3
1	110881826	110881817	110881826	BHLHE40	cg03271175,cg04575263,cg05368942,cg13356884,cg15059513,cg15079326,cg15881119,cg17482391,cg18118542,cg24341556,cg25416363	11
1	111069018	111069018	111069027	BHLHE40	cg04321317	1
1	112357472	112357466	112357477	BHLHE40	cg00130468,cg13036220	2
1	118118016	118118012	118118021	BHLHE40	cg05801364	1
1	149821390	149821381	149821390	BHLHE40	cg07572052,cg11809173,cg15692279,cg17271592,cg24906310	5
1	151583971	151583965	151583974	BHLHE40	cg00368415,cg00778544,cg02978142,cg04623088,cg10092158,cg13402217,cg13625205,cg23260635,cg24926775,cg26852651	10
1	155079926	155079921	155079932	BHLHE40	cg04481855	1
1	155940498	155940496	155940505	BHLHE40	cg02809632	1
1	174175851	174175842	174175851	BHLHE40	cg23058607	1
1	174969148	174969144	174969153	BHLHE40	cg00767644,cg00820581,cg01730534,cg02986938,cg03921300,cg04488215,cg06826845,cg07700962,cg08662607,cg08696836,cg10303749,cg13149330,cg13384453,cg13397747,cg13673319,cg15340874,cg16743289,cg21140714,cg22456975,cg27505684	20
1	180164109	180164109	180164118	BHLHE40	cg24481556	1
1	180240619	180240613	180240624	BHLHE40	cg14149492,cg16565555	2
1	181616703	181616703	181616712	BHLHE40	cg10927093	1
1	184182167	184182159	184182168	BHLHE40	cg21477538	1
1	184923666	184923663	184923672	BHLHE40	cg17464436	1
1	202075557	202075554	202075563	BHLHE40	cg04896437,cg21839665	2
1	202791207	202791202	202791213	BHLHE40	cg06845199,cg23302981	2
1	202995508	202995499	202995508	BHLHE40	cg00501542,cg01352586,cg06622528,cg06962801,cg11713664,cg13884889,cg16819803,cg27104969	8
1	206718274	206718274	206718283	BHLHE40	cg17429737	1
1	206918242	206918237	206918248	BHLHE40	cg16025030	1
1	206966674	206966671	206966680	BHLHE40	cg11705432,cg25971351	2
1	207494662	207494654	207494663	BHLHE40	cg01064307,cg02152968,cg04971865,cg06239836,cg06792598,cg07113947,cg14303000,cg17767975,cg19825186,cg22048546,cg22078638,cg24065395,cg24340686,cg25771140,cg26606184	15
1	211715720	211715714	211715723	BHLHE40	cg04788392,cg05941598	2
1	218540276	218540271	218540280	BHLHE40	cg26833017	1
1	225683979	225683971	225683980	BHLHE40	cg13055636	1
1	231336561	231336556	231336565	BHLHE40	cg07268200,cg07808073	2
1	236230277	236230276	236230285	BHLHE40	cg00912793,cg01206410,cg12290861	3
1	244533098	244533092	244533103	BHLHE40	cg15797341	1
1	244533166	244533160	244533169	BHLHE40	cg15797341	1
1	247617455	247617451	247617460	BHLHE40	cg00112952,cg22494876	2
1	855709	855698	855711	CEBPB	cg02565062,cg03890988,cg08029603,cg12712429,cg13176867,cg13897241,cg15105996,cg16347928,cg21786289,cg22226438,cg22699361,cg27050229	12
1	1121279	1121275	1121288	CEBPB	cg06910084,cg14278226	2
1	1173591	1173584	1173597	CEBPB	cg00657094,cg10784110,cg12108798,cg14830045	4
1	1495621	1495618	1495631	CEBPB	cg08140609,cg20140735,cg24044259	3
1	1495625	1495618	1495631	CEBPB	cg08140609,cg20140735,cg24044259	3
1	1495626	1495618	1495631	CEBPB	cg08140609,cg20140735,cg24044259	3
1	2151573	2151562	2151575	CEBPB	cg08455157,cg12310543,cg19463010	3
1	5888580	5888578	5888591	CEBPB	cg26942980	1
1	6069994	6069984	6069997	CEBPB	cg05576256	1
1	6470785	6470777	6470790	CEBPB	cg23370548	1
1	7018684	7018681	7018694	CEBPB	cg13362033	1
1	7219298	7219295	7219308	CEBPB	cg18504143	1
1	7812640	7812632	7812645	CEBPB	cg05338066,cg10608294	2
1	8202115	8202108	8202121	CEBPB	cg16644477	1
1	8299202	8299201	8299214	CEBPB	cg04508870	1
1	8723336	8723328	8723341	CEBPB	cg23280294	1
1	9520189	9520182	9520195	CEBPB	cg21086816	1
1	9590130	9590123	9590136	CEBPB	cg15631477	1
1	9718033	9718033	9718046	CEBPB	cg17202896	1
1	11998938	11998932	11998945	CEBPB	cg09937044	1
1	15169568	15169567	15169580	CEBPB	cg04582483,cg05033389	2
1	15273496	15273490	15273503	CEBPB	cg17055661	1
1	15851543	15851534	15851547	CEBPB	cg00052626,cg04607100,cg11404049,cg12138346,cg16706559,cg16851799,cg18271071,cg18379824,cg18406510,cg18407966,cg20798872,cg21449655,cg22734925,cg24061073,cg24483825,cg25019631,cg25154447,cg25845331	18
1	16173304	16173291	16173304	CEBPB	cg10274502,cg13936856,cg18813148,cg19235966,cg23628968	5
1	16193566	16193554	16193567	CEBPB	cg07011865	1
1	16858996	16858996	16859009	CEBPB	cg23913123,cg24938077,cg27568983	3
1	17035779	17035772	17035785	CEBPB	cg10335333,cg15015518	2
1	17878273	17878261	17878274	CEBPB	cg06968102,cg07240000,cg08947790,cg27071325	4
1	18230003	18229996	18230011	CEBPB	cg12914964	1
1	19664778	19664776	19664789	CEBPB	cg04928049,cg05348366,cg09356672,cg10970798,cg15676500,cg16491362,cg25141181,cg26157446	8
1	20966688	20966682	20966695	CEBPB	cg08390854	1
1	21436849	21436842	21436855	CEBPB	cg01092748	1
1	23012941	23012933	23012946	CEBPB	cg19968934,cg27584013	2
1	23188502	23188493	23188506	CEBPB	cg07514056	1
1	25546340	25546332	25546345	CEBPB	cg22322089	1
1	26407099	26407092	26407105	CEBPB	cg06422167	1
1	26501121	26501114	26501127	CEBPB	cg09814484,cg14866935	2
1	26610961	26610953	26610968	CEBPB	cg00768487,cg05389935,cg25198007	3
1	27270755	27270753	27270766	CEBPB	cg05710934,cg12831610,cg15736378,cg16588487	4
1	27270764	27270753	27270766	CEBPB	cg05710934,cg12831610,cg15736378,cg16588487	4
1	27634707	27634699	27634712	CEBPB	cg14501895,cg18252519	2
1	27694835	27694830	27694843	CEBPB	cg22501103,cg26161024	2
1	27952747	27952735	27952748	CEBPB	cg05078156,cg25186909,cg25783189	3
1	28578010	28577997	28578010	CEBPB	cg06926938	1
1	29529550	29529538	29529551	CEBPB	cg23251582	1
1	30999115	30999112	30999125	CEBPB	cg18577457	1
1	31291476	31291474	31291487	CEBPB	cg07924060,cg15107093	2
1	31360630	31360630	31360643	CEBPB	cg09933215	1
1	32331934	32331924	32331937	CEBPB	cg21229396	1
1	32635030	32635023	32635036	CEBPB	cg13799782,cg22967145,cg23879923	3
1	36132508	36132498	36132511	CEBPB	cg06324129	1
1	36948563	36948555	36948568	CEBPB	cg15210817	1
1	37917687	37917677	37917690	CEBPB	cg22368036	1
1	40186549	40186545	40186558	CEBPB	cg19602308,cg25445047	2
1	40352596	40352589	40352602	CEBPB	cg02390853,cg07968590	2
1	43428715	43428707	43428720	CEBPB	cg00568910,cg15935905	2
1	44005904	44005898	44005911	CEBPB	cg02687548	1
1	44497050	44497050	44497063	CEBPB	cg04093149,cg04833514,cg07975032,cg10588679,cg12461125,cg14137646,cg15413107,cg18183642,cg21133933	9
1	44497059	44497050	44497063	CEBPB	cg04093149,cg04833514,cg07975032,cg10588679,cg12461125,cg14137646,cg15413107,cg18183642,cg21133933	9
1	45195711	45195704	45195717	CEBPB	cg01324745,cg11433979	2
1	45985510	45985508	45985521	CEBPB	cg06070002	1
1	46120724	46120718	46120731	CEBPB	cg20237294	1
1	46640286	46640277	46640290	CEBPB	cg03835150,cg03883491,cg04496580,cg05978555	4
1	52730612	52730602	52730615	CEBPB	cg11803258	1
1	53152183	53152173	53152186	CEBPB	cg06714828,cg12691620	2
1	54253516	54253511	54253524	CEBPB	cg05384985	1
1	54253517	54253511	54253524	CEBPB	cg05384985	1
1	56097408	56097396	56097409	CEBPB	cg24803390	1
1	59014294	59014283	59014296	CEBPB	cg07939591	1
1	64415831	64415828	64415843	CEBPB	cg01723995,cg19912690	2
1	76429902	76429897	76429910	CEBPB	cg13660320	1
1	87271803	87271790	87271803	CEBPB	cg22350729,cg23242503	2
1	87602821	87602811	87602824	CEBPB	cg07959138	1
1	90273759	90273753	90273766	CEBPB	cg01786362,cg15511336	2
1	90478078	90478072	90478085	CEBPB	cg14151440,cg22083261	2
1	93915185	93915172	93915185	CEBPB	cg00082182,cg10204101	2
1	94470571	94470565	94470578	CEBPB	cg19378389	1
1	95581522	95581517	95581530	CEBPB	cg05792003,cg07096218,cg07154958,cg17906267	4
1	96884766	96884765	96884778	CEBPB	cg23207011	1
1	99968896	99968895	99968908	CEBPB	cg05108386	1
1	100110960	100110949	100110962	CEBPB	cg00729875,cg02080641,cg06469799,cg07849997,cg07960762,cg12729166,cg14606976,cg22977099,cg24603803,cg27563423	10
1	101783309	101783303	101783316	CEBPB	cg02519452	1
1	108067975	108067968	108067983	CEBPB	cg25385828	1
1	108576502	108576497	108576510	CEBPB	cg18560003	1
1	108752554	108752547	108752560	CEBPB	cg18074117	1
1	109046144	109046133	109046146	CEBPB	cg12615557	1
1	109055588	109055581	109055594	CEBPB	cg26246544	1
1	109279651	109279643	109279656	CEBPB	cg13684521,cg17343288,cg24775352	3
1	110462051	110462040	110462053	CEBPB	cg14262716	1
1	110707827	110707826	110707839	CEBPB	cg13419032,cg18532910	2
1	110893503	110893492	110893505	CEBPB	cg05633147,cg21756746,cg22914616	3
1	110983626	110983621	110983634	CEBPB	cg25606969	1
1	112250625	112250612	112250625	CEBPB	cg13440864	1
1	112930921	112930914	112930927	CEBPB	cg09551219	1
1	115770373	115770371	115770384	CEBPB	cg03917952	1
1	116515965	116515958	116515971	CEBPB	cg26034145	1
1	116877099	116877087	116877100	CEBPB	cg08211269	1
1	119463107	119463101	119463114	CEBPB	cg00805294	1
1	144914707	144914702	144914715	CEBPB	cg09222993	1
1	144914714	144914702	144914715	CEBPB	cg09222993	1
1	144927474	144927467	144927480	CEBPB	cg07703701	1
1	147719036	147719032	147719045	CEBPB	cg00769810,cg01052200	2
1	148248125	148248118	148248131	CEBPB	cg09555192,cg10173883,cg12133498	3
1	148248124	148248118	148248131	CEBPB	cg09555192,cg10173883,cg12133498	3
1	151137401	151137394	151137407	CEBPB	cg01281797,cg04981152,cg06902698,cg11205312,cg11928198,cg15687138,cg24262376	7
1	154580866	154580858	154580871	CEBPB	cg04992282,cg07297905,cg14292807,cg17877990,cg20705565,cg22396279,cg22555709,cg23475294,cg23714091,cg26230819	10
1	155329734	155329732	155329745	CEBPB	cg06958882,cg13486309,cg27236859	3
1	156280949	156280941	156280954	CEBPB	cg01267852	1
1	156522829	156522817	156522830	CEBPB	cg04227950	1
1	156522871	156522868	156522881	CEBPB	cg04227950	1
1	160767782	160767779	160767792	CEBPB	cg10316357	1
1	162440189	162440181	162440194	CEBPB	cg10208802	1
1	162530306	162530302	162530315	CEBPB	cg07030052,cg10198148,cg13471915,cg15978832,cg16020410,cg17084863,cg20309078,cg21352794,cg25544558,cg27409012	10
1	162532415	162532411	162532424	CEBPB	cg06623486,cg15103675,cg17105358	3
1	162641877	162641871	162641884	CEBPB	cg03381721,cg21539842	2
1	164474130	164474119	164474132	CEBPB	cg00413124	1
1	165867167	165867161	165867174	CEBPB	cg21143899	1
1	167131213	167131206	167131221	CEBPB	cg03887614,cg03958928,cg13426340,cg19814742,cg25409140,cg26600731	6
1	168189937	168189934	168189947	CEBPB	cg23950751	1
1	171763627	171763616	171763629	CEBPB	cg16339741	1
1	172243124	172243111	172243124	CEBPB	cg26365581	1
1	172627494	172627493	172627506	CEBPB	cg01880648	1
1	174933707	174933695	174933708	CEBPB	cg17516247	1
1	175712087	175712084	175712097	CEBPB	cg05996213,cg14708628,cg17547972,cg20291033	4
1	178062881	178062869	178062882	CEBPB	cg02461727,cg03112680,cg08923100,cg13006146,cg13496019,cg15935791,cg16962970,cg17199223,cg21989023,cg24367628	10
1	178506763	178506753	178506766	CEBPB	cg02279153	1
1	179272577	179272565	179272578	CEBPB	cg16074884	1
1	186028727	186028716	186028729	CEBPB	cg21427617	1
1	186707267	186707260	186707273	CEBPB	cg15124212	1
1	188187670	188187658	188187671	CEBPB	cg11261911,cg21062451	2
1	192579869	192579859	192579872	CEBPB	cg18632774	1
1	193076840	193076835	193076848	CEBPB	cg03750903,cg06826760,cg21188906	3
1	197584061	197584059	197584072	CEBPB	cg18006566	1
1	200422856	200422848	200422861	CEBPB	cg00459299	1
1	202934819	202934814	202934827	CEBPB	cg01078576,cg04788534,cg05816157	3
1	203839544	203839533	203839546	CEBPB	cg24721789	1
1	205318660	205318650	205318663	CEBPB	cg03975844	1
1	207180238	207180225	207180238	CEBPB	cg13953125	1
1	207812014	207812007	207812022	CEBPB	cg16085667	1
1	209323686	209323681	209323694	CEBPB	cg22032942	1
1	209585699	209585692	209585705	CEBPB	cg21393051	1
1	209793998	209793994	209794007	CEBPB	cg07591885	1
1	209847426	209847417	209847430	CEBPB	cg06616057,cg09666230	2
1	210547452	210547448	210547461	CEBPB	cg02753272,cg03416459,cg15584221,cg16396485	4
1	211826837	211826831	211826844	CEBPB	cg15207224,cg16206507	2
1	212432305	212432301	212432314	CEBPB	cg19953743	1
1	212861912	212861910	212861923	CEBPB	cg00088080	1
1	214337714	214337702	214337715	CEBPB	cg16549063	1
1	216673138	216673136	216673149	CEBPB	cg06001140,cg09003599	2
1	219294122	219294122	219294135	CEBPB	cg26095158	1
1	221942200	221942189	221942202	CEBPB	cg11755307	1
1	222720475	222720464	222720477	CEBPB	cg05600044,cg08942016,cg14661425,cg20582779	4
1	222883114	222883111	222883124	CEBPB	cg21908084	1
1	224370338	224370336	224370349	CEBPB	cg03732936,cg04206296,cg05226019,cg09124081,cg09654068,cg15332162,cg17864958,cg27107531,cg27400055	9
1	224914648	224914648	224914661	CEBPB	cg15708127	1
1	225786718	225786710	225786723	CEBPB	cg19087177	1
1	225843477	225843472	225843485	CEBPB	cg06784545	1
1	225888036	225888025	225888038	CEBPB	cg05678082,cg15847496,cg26664137,cg26664583	4
1	226372923	226372922	226372935	CEBPB	cg19029205	1
1	227578412	227578400	227578413	CEBPB	cg10475404	1
1	228617601	228617594	228617607	CEBPB	cg20328167	1
1	230240668	230240657	230240670	CEBPB	cg24577594	1
1	230424505	230424503	230424516	CEBPB	cg03378205,cg04692951	2
1	231739222	231739216	231739229	CEBPB	cg04910228	1
1	233241055	233241051	233241064	CEBPB	cg22530111	1
1	233602464	233602458	233602471	CEBPB	cg01428568,cg24517863,cg26422129	3
1	233772247	233772237	233772250	CEBPB	cg11294512,cg16676775	2
1	234947317	234947304	234947317	CEBPB	cg08911864	1
1	235148153	235148150	235148163	CEBPB	cg03518729	1
1	236466471	236466460	236466473	CEBPB	cg22082827	1
1	240448437	240448431	240448444	CEBPB	cg09514936,cg12869217	2
1	240725493	240725490	240725503	CEBPB	cg17112200	1
1	241625801	241625795	241625808	CEBPB	cg05237929	1
1	242189292	242189291	242189304	CEBPB	cg06365801,cg14698070	2
1	244769330	244769324	244769337	CEBPB	cg08665251	1
1	244996873	244996869	244996882	CEBPB	cg00217461,cg13924176	2
1	245026472	245026469	245026482	CEBPB	cg01220651,cg02230180,cg02838762,cg10283690,cg10519082,cg14993530,cg21475824	7
1	246019000	246018994	246019007	CEBPB	cg02415020	1
1	246044871	246044864	246044879	CEBPB	cg05719392	1
1	246796421	246796413	246796426	CEBPB	cg04885562,cg24062139	2
1	247487693	247487691	247487704	CEBPB	cg10373905	1
1	763050	763033	763050	CREB-ext	cg03213877,cg08167039,cg19411932,cg20677962,cg24699430	5
1	763037	763033	763050	CREB-ext	cg03213877,cg08167039,cg19411932,cg20677962,cg24699430	5
1	995136	995129	995146	CREB-ext	cg02482614,cg04919596,cg08459564,cg11308274,cg12184864,cg12647165,cg17098415,cg21607076	8
1	1243349	1243343	1243360	CREB-ext	cg00086266,cg00262415,cg04840417,cg07425625,cg15042692,cg15868629,cg16887862,cg18224588,cg19323338,cg24157952,cg24497877,cg25201327,cg26214604,cg26333156,cg27440283,cg27642349	16
1	1590476	1590474	1590491	CREB-ext	cg03017195,cg03939105,cg08864381,cg20155988	4
1	1655876	1655862	1655879	CREB-ext	cg00062592,cg09353726,cg11572942,cg15176125,cg16248785,cg21906539	6
1	3566571	3566570	3566587	CREB-ext	cg00780805,cg01101400,cg04021697,cg04344205,cg04865841,cg06782351,cg06839380,cg07174627,cg11256802,cg15120141,cg16823083,cg17801268,cg18021902,cg18279839,cg21000072,cg21012455,cg22614891,cg22822803,cg26128092	19
1	3688704	3688704	3688721	CREB-ext	cg01535630,cg02214783,cg02454982,cg06872770,cg07549162,cg07624915,cg09561157,cg10634712,cg11125369,cg12542099,cg14531184,cg22704068	12
1	3816928	3816924	3816941	CREB-ext	cg02529166,cg02659673,cg03744522,cg04343292,cg05565139,cg06398147,cg09633588,cg16140954,cg18723777,cg21833572,cg25140945,cg25762395	12
1	6268994	6268987	6269004	CREB-ext	cg00030047,cg01373911,cg16359901,cg18235937	4
1	6321243	6321242	6321259	CREB-ext	cg01909982,cg02892189,cg04055049,cg05133314,cg14566624,cg14958889,cg19319393,cg21927975,cg21932983	9
1	6614665	6614661	6614678	CREB-ext	cg00741410,cg01050214,cg02185557,cg02724638,cg03046264,cg04093404,cg07274506,cg07997941,cg09513309,cg20125336,cg22792644,cg23963591,cg24047689,cg24105407,cg27531553	15
1	6663081	6663066	6663083	CREB-ext	cg00568303,cg04813818,cg06066711,cg06320134,cg07449038,cg08429159,cg09130785,cg10472264,cg13324746,cg15734032,cg22719269,cg24809958,cg25479082	13
1	9489052	9489046	9489063	CREB-ext	cg03003073,cg03605773,cg04785675,cg06843240,cg17742334,cg20982311	6
1	9648859	9648858	9648875	CREB-ext	cg02206861,cg02252265,cg08886482,cg10240458,cg10877147,cg16146664,cg18176336,cg18307957,cg21003981,cg26114570	10
1	9687243	9687243	9687260	CREB-ext	cg16014412,cg17467525,cg25593631,cg27308687	4
1	9970716	9970713	9970730	CREB-ext	cg01576340,cg01679153,cg14160577,cg15141379,cg17512868,cg17972631,cg18520611,cg22127312,cg24523535,cg25033138,cg25491550,cg27308387	12
1	10092970	10092965	10092982	CREB-ext	cg00619519,cg00993191,cg02974126,cg04038241,cg09355820,cg09852008,cg13374225,cg15707544,cg21180178,cg23036426,cg23240403,cg23866255,cg26216002,cg27064082,cg27419176	15
1	10092977	10092965	10092982	CREB-ext	cg00619519,cg00993191,cg02974126,cg04038241,cg09355820,cg09852008,cg13374225,cg15707544,cg21180178,cg23036426,cg23240403,cg23866255,cg26216002,cg27064082,cg27419176	15
1	10270715	10270706	10270723	CREB-ext	cg06615861,cg11342332,cg11846543,cg12425768,cg19955419,cg21142984,cg22822919,cg24722365	8
1	10970159	10970149	10970166	CREB-ext	cg20787665	1
1	12290110	12290105	12290122	CREB-ext	cg06219821,cg11399814,cg11401218,cg11726754,cg21869913,cg22676023	6
1	15479011	15479005	15479022	CREB-ext	cg00772714,cg02772951,cg06208989,cg10132838,cg11461111,cg16858898,cg17015937,cg20375690,cg22453656,cg24349832,cg24535573,cg25908635	12
1	15736236	15736220	15736237	CREB-ext	cg15650240,cg17355239,cg22269795,cg23598254,cg24070543,cg24128364,cg25215654,cg25741794	8
1	15943960	15943959	15943976	CREB-ext	cg03420670,cg05826291,cg11698465,cg14202768,cg15700020,cg17965764,cg18945467,cg23645831,cg26761047	9
1	19638738	19638731	19638748	CREB-ext	cg00306390,cg05764766,cg06305312,cg08479603,cg12219123,cg13494428,cg15311933,cg15974430,cg20810288,cg26117986,cg27311654	11
1	20812810	20812805	20812822	CREB-ext	cg00447682,cg05301811,cg08061330,cg09473576,cg11526866,cg13401911,cg22942704	7
1	21672238	21672222	21672239	CREB-ext	cg00960509,cg00982271,cg02582404,cg05364829,cg10761088,cg15462862,cg16829306,cg21820517,cg23288818	9
1	23495319	23495310	23495327	CREB-ext	cg04553810,cg11002050,cg13499468,cg13930080,cg17753666,cg22865831,cg25610515,cg26051750,cg26567943,cg27054546	10
1	24127416	24127405	24127422	CREB-ext	cg09930410,cg10498717,cg10961323,cg12130907,cg13180787,cg13391456,cg20178091,cg21523719,cg22041707,cg22857999,cg24409107,cg24454698,cg26737766,cg27448574	14
1	24969686	24969670	24969687	CREB-ext	cg02273146,cg10698549,cg11329235,cg12628260,cg12657664,cg16031878,cg16712094,cg18136681,cg18162477,cg20799547,cg24722749,cg25806492	12
1	24969675	24969670	24969687	CREB-ext	cg02273146,cg10698549,cg11329235,cg12628260,cg12657664,cg16031878,cg16712094,cg18136681,cg18162477,cg20799547,cg24722749,cg25806492	12
1	25071723	25071718	25071735	CREB-ext	cg00101986,cg02944245,cg03957902,cg04504942,cg06465160,cg10522447,cg10894102,cg12820395,cg15451272,cg15729771,cg17882795,cg23713813,cg26155475,cg26838747	14
1	26185882	26185880	26185897	CREB-ext	cg00224299,cg05921368,cg06446937,cg11383397,cg12390824,cg13390113,cg15433862,cg16486059,cg20302420,cg20845544,cg25603198	11
1	26437450	26437437	26437464	CREB-ext	cg00201145,cg00947586,cg03618177,cg09889626,cg10199164,cg11699826,cg13788820,cg19411708,cg22436229,cg27586682	10
1	27560986	27560969	27560986	CREB-ext	cg00907402,cg08459369,cg10834038,cg12251709,cg15665653,cg16740167,cg16968115,cg19978436,cg21824902,cg27385053,cg27602554	11
1	27869132	27869118	27869135	CREB-ext	cg24541864,cg27508623	2
1	28573860	28573856	28573873	CREB-ext	cg04993605,cg05045517,cg07148744,cg07913096,cg10110780	5
1	28969656	28969656	28969673	CREB-ext	cg00599376,cg01557753,cg03747028,cg03915268,cg04267388,cg07343000,cg07898057,cg10024281,cg11651904,cg13148469,cg18222891,cg20656058,cg23543604,cg25961674	14
1	32110232	32110222	32110239	CREB-ext	cg02586267,cg03351724,cg03676058,cg04780431,cg09804509,cg11140606,cg11955456,cg18216455,cg19156395,cg19273467,cg21270648,cg24540109,cg27360899	13
1	32110817	32110816	32110833	CREB-ext	cg02586267,cg03351724,cg03676058,cg04780431,cg07483420,cg09804509,cg11140606,cg11955456,cg18216455,cg19156395,cg19273467,cg20910528,cg21270648,cg24540109,cg27360899	15
1	36565754	36565753	36565770	CREB-ext	cg04545015,cg10997069,cg14601416,cg15501865,cg15818357,cg18931815,cg20454443,cg22380322,cg25851745	9
1	39456690	39456688	39456705	CREB-ext	cg00290636,cg01805347,cg03130816,cg07777447,cg08057992,cg08113661,cg11741421,cg12762228,cg13549152,cg14676817,cg16191204,cg17495092,cg18766056,cg19370322,cg19675684,cg21107924,cg22684843,cg25214684	18
1	41315896	41315887	41315904	CREB-ext	cg04003187	1
1	42501311	42501307	42501324	CREB-ext	cg00178427,cg00187614,cg00321642,cg07578001,cg13547925,cg13582711,cg15818358,cg24323341	8
1	44495794	44495787	44495804	CREB-ext	cg00143623,cg04682775,cg10588679,cg12461125,cg24524850	5
1	44495801	44495787	44495804	CREB-ext	cg00143623,cg04682775,cg10588679,cg12461125,cg24524850	5
1	45139971	45139963	45139980	CREB-ext	cg01132834,cg02890926,cg02954359,cg03044096,cg03385270,cg04118154,cg05854107,cg06229859,cg06277031,cg08065812,cg13876163,cg15000684,cg17593366,cg26816438	14
1	45769801	45769791	45769808	CREB-ext	cg09409484,cg11155625,cg19843451,cg23522832,cg24355850,cg25306442	6
1	47134173	47134161	47134178	CREB-ext	cg02899788,cg04138976,cg04935181,cg07374403,cg11528978,cg16904686,cg19706449,cg23786576,cg23841763,cg26355472,cg26913791	11
1	47644896	47644882	47644899	CREB-ext	cg01523144,cg09894210,cg09926845,cg11028330,cg17163737,cg24177808,cg25746467,cg26272105,cg26750133	9
1	52456326	52456318	52456335	CREB-ext	cg00405069,cg00856580,cg01417615,cg01879039,cg03000358,cg04080270,cg04898719,cg05929645,cg06552712,cg07808546,cg11310057,cg18194821	12
1	52832144	52832142	52832159	CREB-ext	cg01396580,cg03947026,cg04458094,cg05215336,cg06715340,cg08897924,cg13300757,cg13984393,cg15604693,cg16027505,cg24141115,cg26819388	12
1	53164051	53164049	53164066	CREB-ext	cg01019362,cg01770236,cg02079931,cg02392774,cg06218473,cg09102079,cg10877797,cg14261309,cg20413454,cg21351867,cg22223531,cg22284302	12
1	54181328	54181327	54181344	CREB-ext	cg24064348	1
1	54181327	54181327	54181344	CREB-ext	cg24064348	1
1	54665864	54665863	54665880	CREB-ext	cg02239021,cg03104869,cg05808815,cg08622517,cg09898154,cg10290870,cg10535847,cg13299931,cg15644675,cg16911594,cg17444595,cg19019972,cg20002523,cg24087235,cg24373187	15
1	65210839	65210832	65210849	CREB-ext	cg10815400,cg20804280,cg23452443,cg25974903	4
1	71513503	71513496	71513513	CREB-ext	cg00183742,cg00211648,cg00781169,cg00915178,cg03726881,cg12739034,cg14250931,cg14963735,cg15201877,cg17218713,cg20785136,cg22827627,cg23647191	13
1	84971867	84971850	84971867	CREB-ext	cg00020720,cg00357368,cg01000656,cg02325880,cg03757594,cg07306037,cg11227541,cg11341527,cg16261581,cg18228330,cg19764042,cg23054925,cg23255950,cg24995240,cg25350198,cg27037943	16
1	87794200	87794200	87794217	CREB-ext	cg03129717,cg10042178,cg15823064,cg23267160,cg24046927,cg24394990,cg25061772	7
1	98386622	98386616	98386633	CREB-ext	cg03142574,cg06323897,cg06347996,cg06580330,cg06990379,cg13693260,cg15991546,cg21856005,cg22235012,cg22256199,cg23220443,cg24440854,cg26836456	13
1	100503635	100503626	100503643	CREB-ext	cg02083189,cg02161046,cg06639788,cg07392290,cg08740686,cg10476392,cg10820988,cg16995524,cg18270280,cg19735074,cg25758134,cg26091119,cg26612175	13
1	101361764	101361758	101361775	CREB-ext	cg01160628,cg02287630,cg03675886,cg04559609,cg06799423,cg07739803,cg09874052,cg16012007,cg17034181,cg18814733,cg19633675,cg23259435	12
1	109419673	109419662	109419679	CREB-ext	cg01969748,cg08274380,cg14019947,cg17938867,cg19854470,cg21726313,cg22040431,cg22161131,cg22358706,cg25527125	10
1	112162448	112162439	112162456	CREB-ext	cg05447486,cg06205333,cg07142678,cg07597871,cg09184981,cg19291823,cg21302420,cg24160066,cg25355888	9
1	113616149	113616149	113616166	CREB-ext	cg04139429,cg05114234,cg06947811,cg09332974,cg10983720,cg14912723,cg15031996,cg16709384,cg17310611,cg21314496,cg21504385,cg22598841,cg23175215,cg24448849,cg26091510	15
1	119682959	119682949	119682966	CREB-ext	cg02710132,cg03197350,cg05257479,cg07104818,cg08148148,cg17437946,cg17592845,cg19316303,cg20284025,cg23043968,cg25123825,cg25970082,cg26574895	13
1	145576001	145575990	145576007	CREB-ext	cg01715562,cg04921814,cg05768362,cg05795157,cg07596920,cg08818139,cg11344430,cg15978276,cg23373718,cg23995917	10
1	150207216	150207216	150207233	CREB-ext	cg00476580,cg01297397,cg01371477,cg03541057,cg04724058,cg13841804,cg14475772,cg15620207,cg18878095,cg21828982,cg25003565,cg25872684	12
1	150241322	150241315	150241332	CREB-ext	cg00988069,cg01969956,cg03523603,cg04028648,cg04633021,cg06812488,cg07090989,cg07283604,cg07539230,cg12651044,cg15324077,cg16269716,cg18107697,cg19540034,cg24004330,cg26425477,cg27182915	17
1	151253792	151253779	151253796	CREB-ext	cg00587595,cg02326858,cg02388783,cg07309082,cg07987842,cg08927489,cg09416928,cg10633176,cg18551373	9
1	151584529	151584519	151584536	CREB-ext	cg00368415,cg00778544,cg02978142,cg04623088,cg10092158,cg13402217,cg13625205,cg22682031,cg23260635,cg23609082,cg24926775,cg26852651	12
1	151881999	151881990	151882007	CREB-ext	cg03147210,cg03940966,cg05340162,cg07017477,cg09063149,cg14539788,cg15628959,cg23231729,cg24540521	9
1	154934274	154934274	154934291	CREB-ext	cg01277844,cg04602755,cg07992259,cg08375777,cg10892866,cg14024356,cg18188585,cg22608655,cg24683561,cg27105205	10
1	156426549	156426537	156426554	CREB-ext	cg04290396,cg07980460,cg08768439,cg09019477,cg12633873,cg13849999,cg22514756,cg25211182	8
1	156629911	156629898	156629915	CREB-ext	cg09756373,cg10221746,cg11823463,cg13557139,cg15934095	5
1	156698271	156698254	156698271	CREB-ext	cg00173787,cg00533084,cg00992913,cg02320699,cg03253134,cg03470736,cg10805956,cg11949207,cg14358451,cg15109730,cg16728114,cg17565742,cg18569472,cg18772583,cg23881601,cg27097532,cg27547283	17
1	156890311	156890309	156890326	CREB-ext	cg02778613,cg04113693,cg06069154,cg06226534,cg11707445,cg16268769,cg18863922	7
1	158083492	158083475	158083492	CREB-ext	cg05390452,cg07251197,cg11162764,cg11734710,cg18760621	5
1	161360051	161360036	161360053	CREB-ext	cg07244326,cg16585985,cg17036024	3
1	167522895	167522879	167522896	CREB-ext	cg01510813,cg12451271,cg14097294,cg15612186,cg22344162,cg23751922,cg25082637,cg25135004	8
1	167522890	167522879	167522896	CREB-ext	cg01510813,cg12451271,cg14097294,cg15612186,cg22344162,cg23751922,cg25082637,cg25135004	8
1	174969148	174969144	174969161	CREB-ext	cg00767644,cg00820581,cg01730534,cg02986938,cg03921300,cg04488215,cg06826845,cg07700962,cg08662607,cg08696836,cg10303749,cg13149330,cg13384453,cg13397747,cg13673319,cg15340874,cg16743289,cg21140714,cg22456975,cg27505684	20
1	184723370	184723360	184723377	CREB-ext	cg00870713,cg08523217,cg12639523,cg15067827,cg15263308,cg15503098,cg18772361,cg22488975,cg27645888	9
1	185014850	185014850	185014867	CREB-ext	cg02325809,cg02430413,cg02901408,cg08711867,cg08887185,cg12301260,cg14679067,cg19856139,cg22802759,cg26294304,cg26542888	11
1	193074486	193074486	193074503	CREB-ext	cg02673436,cg04210361,cg04917615,cg05388468,cg05822179,cg08398452,cg08544041,cg12526120,cg17907945,cg19940869,cg21155063,cg24881113,cg26924209	13
1	199241954	199241952	199241969	CREB-ext	cg03949362	1
1	202026206	202026200	202026217	CREB-ext	cg11255283,cg21952393	2
1	202829966	202829962	202829979	CREB-ext	cg00097573,cg13787193,cg19082920,cg20888443,cg21690091,cg26271690	6
1	202995639	202995623	202995640	CREB-ext	cg00501542,cg01352586,cg06622528,cg06962801,cg11713664,cg12096325,cg13884889,cg16819803,cg27104969	9
1	203242383	203242367	203242384	CREB-ext	cg03890167,cg04420275,cg05086084,cg07098528,cg07219103,cg17210263,cg17220161,cg21933812,cg22854078	9
1	204380950	204380949	204380966	CREB-ext	cg00093900,cg00952134,cg01936430,cg04662939,cg05702633,cg13150040,cg16072030,cg16175258,cg20148187,cg20325269,cg21908248,cg22733051,cg27234786	13
1	205498252	205498252	205498269	CREB-ext	cg06419732,cg07571022,cg11244076,cg13935009,cg20499934	5
1	205561204	205561187	205561204	CREB-ext	cg00855731,cg02637320,cg04740665,cg06740296,cg07945777,cg10398288,cg11334004,cg12481266,cg15108984,cg18271913,cg21264372	11
1	210484498	210484485	210484502	CREB-ext	cg02334877,cg03541437,cg07420484,cg26197530	4
1	218458497	218458485	218458502	CREB-ext	cg02298059,cg08160643,cg08866534,cg10884975,cg12102320,cg13195486,cg16699676,cg17417191,cg19270308,cg19280390,cg24313770	11
1	222791440	222791430	222791447	CREB-ext	cg01065413,cg06876479,cg07049833,cg15993834,cg19587105,cg20072384,cg21568317,cg24053642,cg27048098	9
1	222988482	222988479	222988496	CREB-ext	cg02150344,cg02635260,cg12386336,cg13253887,cg15307168,cg21141354,cg21908664,cg22352176,cg23667232,cg23814144	10
1	222988487	222988479	222988496	CREB-ext	cg02150344,cg02635260,cg12386336,cg13253887,cg15307168,cg21141354,cg21908664,cg22352176,cg23667232,cg23814144	10
1	224180373	224180358	224180375	CREB-ext	cg06528310	1
1	228134494	228134488	228134505	CREB-ext	cg04347016,cg17180977,cg23956119,cg24610866	4
1	228291163	228291146	228291163	CREB-ext	cg00105470,cg01054023,cg04078980,cg05120156,cg07914919,cg14925024,cg15720832,cg22790377	8
1	228353540	228353528	228353545	CREB-ext	cg05775451,cg08123652,cg11528984,cg13823521,cg19238422,cg19273316,cg24854606	7
1	229406769	229406760	229406783	CREB-ext	cg03301331,cg03825921,cg05001777,cg05043431,cg05463325,cg06646021,cg09850632,cg12676603,cg14559881,cg16909962,cg22431433,cg23959311,cg26604968	13
1	242011275	242011271	242011288	CREB-ext	cg00309178,cg01669689,cg03292648,cg03450102,cg03590655,cg04158730,cg04617126,cg04706276,cg06713297,cg07639959,cg09632544,cg12401425,cg13345151,cg16121177,cg16357661,cg17736920,cg20436688,cg20629097,cg21919602,cg24741598,cg27641534	21
1	243265131	243265125	243265142	CREB-ext	cg20086597,cg20469780,cg24502334	3
1	243265182	243265174	243265191	CREB-ext	cg20086597,cg20469780,cg24502334	3
1	243265016	243265000	243265017	CREB-ext	cg20086597,cg20469780,cg24502334	3
1	248020455	248020440	248020457	CREB-ext	cg04982874,cg07533148,cg09789636,cg10983544,cg15094634,cg16021909,cg20146541,cg20429172,cg22768234,cg23054189,cg25246070,cg26052730,cg26157385	13
1	1822556	1822554	1822564	CREB	cg01821754,cg03716942,cg04266169,cg06196161,cg12150066,cg15827003,cg17483139,cg18854735,cg23982607	9
1	5888580	5888579	5888589	CREB	cg26942980	1
1	7018684	7018683	7018693	CREB	cg13362033	1
1	9489052	9489042	9489052	CREB	cg03003073,cg03605773,cg04785675,cg06843240,cg17742334,cg20982311	6
1	23523538	23523534	23523544	CREB	cg11145581,cg20887241,cg21536328,cg25403633	4
1	27869132	27869129	27869139	CREB	cg24541864,cg27508623	2
1	28099535	28099534	28099545	CREB	cg00668034,cg02391432,cg03766823,cg04990056,cg05385496,cg13464496,cg24185492,cg24717891,cg26016712,cg26411822,cg27634501	11
1	30582957	30582952	30582962	CREB	cg01975492	1
1	32860029	32860025	32860035	CREB	cg02276490,cg02822040,cg04885470,cg05221875,cg06622968,cg06713267,cg08862245,cg18182038	8
1	36689759	36689756	36689766	CREB	cg00115101,cg04936062,cg07662150,cg09806633,cg10376058,cg12900942,cg13134448,cg16358438,cg16956745,cg23691858,cg24458400	11
1	46049210	46049210	46049220	CREB	cg01524359,cg08160066,cg09047233,cg09598085,cg12477012,cg19183192,cg25599763,cg26366459	8
1	70395556	70395547	70395557	CREB	cg03054056,cg06525611	2
1	85527870	85527861	85527871	CREB	cg02213139,cg03604763,cg08587073,cg09755594,cg12062099,cg14254380,cg15825692,cg22488158,cg26012941	9
1	95329707	95329702	95329712	CREB	cg13802714	1
1	100138353	100138343	100138353	CREB	cg07242776,cg17732589,cg22601649	3
1	167494077	167494072	167494082	CREB	cg01210996,cg03972014,cg05355766,cg19947112	4
1	173837173	173837168	173837178	CREB	cg00155514,cg00263210,cg00857660,cg02479020,cg03053914,cg03584783,cg04705273,cg05396044,cg06189265,cg06704773,cg07177756,cg09058860,cg10578779,cg11537707,cg16702794,cg16905926,cg17025683,cg17170111,cg17868533,cg19406762,cg21770828	21
1	202004083	202004083	202004093	CREB	cg15009682,cg21461981,cg26297809	3
1	204257395	204257391	204257401	CREB	cg09866000	1
1	209847426	209847418	209847428	CREB	cg06616057,cg09666230	2
1	227063838	227063834	227063844	CREB	cg13004634	1
1	228594699	228594694	228594704	CREB	cg00313981,cg05427901,cg06639387,cg07602073,cg08468679,cg10518858,cg11798356,cg12906019,cg15091419,cg16211055,cg17465697,cg22111082,cg25879832	13
1	240725493	240725492	240725502	CREB	cg17112200	1
1	1307615	1307601	1307615	CTCF-ext	cg05387269,cg14992101,cg16342853	3
1	1307614	1307601	1307615	CTCF-ext	cg05387269,cg14992101,cg16342853	3
1	1343150	1343149	1343163	CTCF-ext	cg05595602,cg05613094,cg08387662,cg11993086,cg16728516,cg20275133,cg21439539,cg25397779,cg25769755,cg25939543,cg26509139	11
1	2131245	2131239	2131253	CTCF-ext	cg00154846,cg01351387,cg08752140,cg12527325,cg14962787,cg20624636	6
1	2232664	2232663	2232677	CTCF-ext	cg08703055,cg12552820,cg13727629,cg23015118,cg26017930	5
1	2338223	2338223	2338237	CTCF-ext	cg00120825,cg05124614,cg10238603,cg12721952,cg16523185,cg24850219,cg25775742	7
1	2475375	2475373	2475387	CTCF-ext	cg04835685,cg08535779	2
1	3566632	3566629	3566643	CTCF-ext	cg00780805,cg01101400,cg04021697,cg04344205,cg04865841,cg06782351,cg06839380,cg07174627,cg11256802,cg15120141,cg16823083,cg17801268,cg18021902,cg18279839,cg21000072,cg21012455,cg22614891,cg22822803,cg26128092	19
1	3692767	3692760	3692774	CTCF-ext	cg00105640,cg17855390	2
1	6498274	6498274	6498288	CTCF-ext	cg01913077	1
1	6694845	6694831	6694845	CTCF-ext	cg01053213,cg12640387,cg16431369,cg20060759	4
1	9762639	9762628	9762642	CTCF-ext	cg13457410	1
1	11412327	11412313	11412327	CTCF-ext	cg13831636	1
1	11710736	11710723	11710737	CTCF-ext	cg03693760,cg13875012,cg16320258,cg19095000,cg26643377	5
1	13843835	13843834	13843848	CTCF-ext	cg00491422,cg00700041,cg04043043	3
1	14277444	14277431	14277445	CTCF-ext	cg13230996,cg17428789	2
1	14454693	14454692	14454706	CTCF-ext	cg19171931	1
1	15610194	15610187	15610206	CTCF-ext	cg17236143,cg17944001	2
1	16373674	16373661	16373675	CTCF-ext	cg08944615,cg13358262	2
1	16400142	16400138	16400152	CTCF-ext	cg03466522,cg03745244,cg10536101,cg10798048,cg17944189,cg20326928,cg22852013,cg25851313	8
1	16477796	16477782	16477796	CTCF-ext	cg22874802	1
1	16976179	16976178	16976192	CTCF-ext	cg01759469	1
1	17026625	17026625	17026639	CTCF-ext	cg02022339,cg06094126,cg17670191,cg17798614,cg24875017	5
1	17252298	17252291	17252305	CTCF-ext	cg12610430,cg13367234,cg27578869	3
1	18249399	18249390	18249404	CTCF-ext	cg23986578	1
1	18249403	18249390	18249404	CTCF-ext	cg23986578	1
1	19668171	19668164	19668178	CTCF-ext	cg03470939,cg06189859,cg14614792	3
1	20442224	20442213	20442235	CTCF-ext	cg05048624,cg23810763	2
1	20539659	20539654	20539668	CTCF-ext	cg03523626	1
1	20560114	20560107	20560121	CTCF-ext	cg18705632	1
1	20560116	20560107	20560121	CTCF-ext	cg18705632	1
1	20959913	20959900	20959914	CTCF-ext	cg00002028,cg05446994,cg06612452,cg12446953,cg14151682,cg14452549,cg17508639,cg17975245,cg20596348,cg20694964,cg20697630,cg21499909,cg21537245,cg23993660,cg24608458,cg25108841,cg27395190	17
1	21581811	21581798	21581812	CTCF-ext	cg10326339	1
1	21931597	21931595	21931609	CTCF-ext	cg09557747	1
1	22308799	22308792	22308806	CTCF-ext	cg02548239	1
1	25224810	25224799	25224813	CTCF-ext	cg21811853	1
1	25593446	25593445	25593459	CTCF-ext	cg00786635,cg10823086,cg16220844	3
1	26362603	26362601	26362615	CTCF-ext	cg05156800,cg10498813,cg19633962,cg24034429	4
1	28562680	28562676	28562690	CTCF-ext	cg00033102,cg03803873,cg07318049,cg11104558,cg13436232,cg14852238,cg14919280,cg16834431,cg19654586,cg20569141,cg20801348	11
1	28867379	28867374	28867388	CTCF-ext	cg17280889	1
1	30945544	30945539	30945553	CTCF-ext	cg07482917	1
1	31192220	31192219	31192233	CTCF-ext	cg02396888,cg18138172,cg20799514,cg21323039,cg22371743,cg25362248	6
1	32404001	32403995	32404009	CTCF-ext	cg06397510,cg07382273,cg10184881,cg19596493	4
1	32404004	32403995	32404009	CTCF-ext	cg06397510,cg07382273,cg10184881,cg19596493	4
1	33764461	33764461	33764475	CTCF-ext	cg10268578,cg21745284	2
1	37494846	37494836	37494855	CTCF-ext	cg03654504,cg07647147	2
1	38071005	38070993	38071007	CTCF-ext	cg01185521,cg13919631	2
1	39074185	39074178	39074192	CTCF-ext	cg07015554,cg10289116	2
1	41832395	41832387	41832401	CTCF-ext	cg01420426,cg11173422,cg16667869	3
1	41961974	41961968	41961982	CTCF-ext	cg04140553,cg04290779,cg08037719,cg20239017	4
1	43539475	43539470	43539484	CTCF-ext	cg19024353	1
1	43751378	43751368	43751382	CTCF-ext	cg01413566,cg02990330,cg03187160,cg09988116,cg19086488,cg22914126,cg24464789	7
1	47400857	47400844	47400858	CTCF-ext	cg18106370	1
1	49283491	49283479	49283493	CTCF-ext	cg11630504	1
1	50798834	50798834	50798848	CTCF-ext	cg02710163,cg03255135,cg04327598,cg08375866,cg11702368,cg17745088,cg23219859,cg24397815	8
1	53794763	53794762	53794776	CTCF-ext	cg06276865,cg14707803,cg17441401,cg21609024,cg26191586,cg26936740	6
1	62800263	62800261	62800275	CTCF-ext	cg03907772	1
1	64380915	64380914	64380928	CTCF-ext	cg03950655,cg07383338	2
1	67191784	67191776	67191790	CTCF-ext	cg04296289,cg21934675	2
1	68517525	68517513	68517527	CTCF-ext	cg01547550,cg04080133,cg10038185,cg12986021,cg13099417,cg13208159,cg13605615,cg14059179,cg14230016,cg16148134,cg26532638,cg27545611	12
1	70500360	70500354	70500368	CTCF-ext	cg21681702	1
1	72748617	72748611	72748625	CTCF-ext	cg01425670,cg04645342,cg05352161,cg07679025,cg10228307,cg23714541,cg26153364,cg26491461	8
1	75723288	75723280	75723294	CTCF-ext	cg17110078	1
1	82266120	82266106	82266120	CTCF-ext	cg02433018,cg05125795,cg07212035,cg08235271,cg14332444,cg16678153,cg17870792,cg19418809,cg21030743,cg25974355	10
1	89149967	89149958	89149972	CTCF-ext	cg00388605,cg01077609,cg02558133,cg04122329,cg05657581,cg09070697,cg11440203,cg16228804,cg18164313,cg24738475,cg25104671	11
1	91317170	91317167	91317181	CTCF-ext	cg00371239,cg03347944,cg09257488,cg09327714,cg11159604,cg13140338,cg13437711,cg13993270,cg19769850,cg25105561	10
1	99257816	99257807	99257821	CTCF-ext	cg07403981	1
1	105680256	105680248	105680262	CTCF-ext	cg18173809	1
1	105747606	105747599	105747613	CTCF-ext	cg05252248	1
1	110173532	110173529	110173543	CTCF-ext	cg17515462,cg19615047,cg21130341	3
1	111765741	111765730	111765744	CTCF-ext	cg15995265	1
1	112912432	112912426	112912440	CTCF-ext	cg02634549,cg12077255	2
1	115212881	115212879	115212893	CTCF-ext	cg05590442,cg05734020,cg10883038,cg11395799,cg13501090,cg13906069,cg14521523,cg15934415,cg16124571,cg17139210,cg22487624,cg23620052,cg24604604,cg25035908	14
1	116711066	116711061	116711075	CTCF-ext	cg00969087,cg01824919,cg02452639,cg02855836,cg10376286,cg17933722	6
1	116761694	116761693	116761707	CTCF-ext	cg15673285,cg25174719	2
1	118253627	118253621	118253635	CTCF-ext	cg08442581	1
1	144865385	144865373	144865387	CTCF-ext	cg13319731	1
1	145092576	145092571	145092585	CTCF-ext	cg16508883,cg18106925	2
1	145382853	145382843	145382857	CTCF-ext	cg07117663,cg11538389,cg14448451,cg19825787,cg23685870,cg25600478	6
1	152080512	152080498	152080512	CTCF-ext	cg04986781,cg05523911,cg14661959,cg15973171,cg16689481	5
1	152452726	152452716	152452730	CTCF-ext	cg04562355	1
1	152913699	152913690	152913704	CTCF-ext	cg14561075	1
1	153285185	153285180	153285194	CTCF-ext	cg21843015,cg25374078	2
1	153650316	153650306	153650320	CTCF-ext	cg06444984,cg07240937,cg07299819,cg11971027,cg15131647,cg16654806,cg19751545,cg21121888,cg21472315,cg24054938	10
1	153700661	153700650	153700664	CTCF-ext	cg07688613,cg13478957,cg15684116,cg15936121,cg22218911	5
1	154155652	154155642	154155656	CTCF-ext	cg00155429,cg03302438,cg05392792,cg10890570,cg12333498,cg16262756,cg17581505,cg18634249,cg24546083,cg25107608	10
1	154909083	154909070	154909084	CTCF-ext	cg04361527,cg09807979,cg10535919,cg13947272,cg16309729,cg19243373,cg20977411,cg22398461,cg22946670,cg22968241,cg23240663,cg23803022,cg24250549,cg24326661	14
1	155030506	155030493	155030507	CTCF-ext	cg06156448,cg06803573,cg13383912,cg14063898,cg14706141,cg17949364	6
1	156023710	156023707	156023721	CTCF-ext	cg03337528,cg03902642,cg04894671,cg06085890,cg07588109,cg09213733,cg10805514,cg10829264,cg11218974,cg12699174,cg16014989,cg16907075,cg17921310,cg19863630,cg22796458,cg24502084,cg25772341	17
1	156579009	156579001	156579015	CTCF-ext	cg17226851	1
1	157060047	157060035	157060049	CTCF-ext	cg03406542	1
1	158476201	158476196	158476210	CTCF-ext	cg04359865	1
1	160160836	160160828	160160842	CTCF-ext	cg00327483,cg08105571,cg08246428,cg09547777,cg10377188,cg14919490,cg16024932,cg16571192,cg18862562,cg27352514	10
1	160924178	160924175	160924189	CTCF-ext	cg15836912,cg18641937,cg19558736,cg24528307	4
1	167026641	167026627	167026641	CTCF-ext	cg18761368	1
1	168115243	168115231	168115245	CTCF-ext	cg04106636	1
1	169555758	169555755	169555769	CTCF-ext	cg01953591,cg08745595,cg09470963,cg09891761,cg12674918,cg16054275,cg21087374,cg24673322,cg25256723,cg26667792	10
1	169763872	169763864	169763878	CTCF-ext	cg03747016,cg10508358,cg15378869,cg16404689,cg17483829,cg20895818,cg21909475,cg23244997,cg24810717,cg26023751,cg26204283,cg27577239	12
1	172929822	172929820	172929834	CTCF-ext	cg05309231,cg05961792,cg09124484	3
1	178662714	178662704	178662718	CTCF-ext	cg16491492	1
1	179784006	179784006	179784020	CTCF-ext	cg11730719,cg25369168	2
1	183549834	183549834	183549848	CTCF-ext	cg09173681	1
1	201252539	201252532	201252546	CTCF-ext	cg02855983,cg05184311,cg07266657,cg08872722,cg09009380,cg09472802,cg12611449,cg16819028,cg17463149,cg19570545,cg20869257,cg27256468	12
1	202128421	202128412	202128426	CTCF-ext	cg00903584,cg02184606,cg03132634,cg14174367,cg16266227,cg22008490	6
1	202547504	202547495	202547509	CTCF-ext	cg23250906	1
1	202547501	202547495	202547509	CTCF-ext	cg23250906	1
1	202858158	202858154	202858168	CTCF-ext	cg01083650,cg03116424,cg05574276,cg05642873,cg06438337,cg08534181,cg14280660,cg18277005,cg19157971,cg21208943,cg22388200,cg26807261	12
1	203141541	203141532	203141546	CTCF-ext	cg18183701	1
1	203619755	203619744	203619758	CTCF-ext	cg10144598	1
1	204589067	204589064	204589078	CTCF-ext	cg08269275,cg08641003,cg15808205,cg18185008	4
1	206897558	206897554	206897568	CTCF-ext	cg25741609	1
1	207030090	207030084	207030098	CTCF-ext	cg20600009	1
1	208042595	208042582	208042596	CTCF-ext	cg05338949,cg11037818,cg16290275,cg16549711,cg21961336,cg23163837,cg25521882	7
1	209723018	209723014	209723028	CTCF-ext	cg01107905,cg24077977,cg27651924	3
1	209759249	209759241	209759255	CTCF-ext	cg11144351,cg11804335,cg14034757	3
1	213124276	213124262	213124276	CTCF-ext	cg00523590,cg00584713,cg01003599,cg02392619,cg02859111,cg03455458,cg03768777,cg04907523,cg11505113,cg16008609,cg17853850	11
1	221053650	221053636	221053650	CTCF-ext	cg02928365,cg04683240,cg09580567,cg12405785,cg15356516,cg19099796,cg21282663,cg21919047,cg22041228,cg22698272,cg22773697,cg22888665,cg23769968,cg24604749	14
1	222298113	222298112	222298126	CTCF-ext	cg00557001	1
1	222638833	222638821	222638835	CTCF-ext	cg00028184,cg09974205,cg10103442,cg12070509,cg17748184,cg23929072	6
1	222968229	222968215	222968229	CTCF-ext	cg04535415	1
1	224710207	224710193	224710207	CTCF-ext	cg08841413	1
1	224803855	224803844	224803858	CTCF-ext	cg00034433,cg00290506,cg03127713,cg09558034,cg21290042,cg23816049,cg25723050	7
1	226310277	226310267	226310281	CTCF-ext	cg00926874,cg01398415,cg02033788,cg11485704,cg16664859	5
1	227635593	227635579	227635593	CTCF-ext	cg23173402	1
1	227918202	227918202	227918216	CTCF-ext	cg04720588	1
1	228219447	228219442	228219456	CTCF-ext	cg26382463	1
1	228566346	228566342	228566356	CTCF-ext	cg03669282,cg06760305,cg18931977,cg19025525,cg20329210,cg25318301	6
1	229979833	229979819	229979833	CTCF-ext	cg08268031	1
1	230240639	230240632	230240646	CTCF-ext	cg24577594	1
1	231229399	231229386	231229400	CTCF-ext	cg17758878	1
1	233435393	233435380	233435399	CTCF-ext	cg08604549	1
1	234743081	234743080	234743094	CTCF-ext	cg00723431,cg00753492,cg05491843,cg07389859,cg10825398,cg18509078,cg19905445,cg23516686,cg25141943	9
1	235717757	235717744	235717758	CTCF-ext	cg00242242,cg02491119	2
1	236269890	236269889	236269903	CTCF-ext	cg01967949,cg09022082	2
1	237836356	237836352	237836366	CTCF-ext	cg19655142,cg26612799	2
1	245676514	245676504	245676518	CTCF-ext	cg18022418	1
1	245676513	245676504	245676518	CTCF-ext	cg18022418	1
1	245676518	245676504	245676518	CTCF-ext	cg18022418	1
1	246853072	246853071	246853085	CTCF-ext	cg00012532,cg00481032,cg09465560,cg14479354,cg15145715,cg21439899	6
1	249167889	249167885	249167899	CTCF-ext	cg02850933,cg09784877,cg09832292,cg23031869	4
1	546125	546117	546131	CTCF	cg17866181	1
1	545995	545981	545995	CTCF	cg17866181	1
1	812136	812129	812143	CTCF	cg00111697,cg01089781,cg05475702,cg05597748,cg18147296	5
1	840335	840327	840341	CTCF	cg04407431,cg08128007,cg10847807,cg13371836,cg13565718,cg23733394	6
1	856586	856574	856588	CTCF	cg06931612,cg27050229	2
1	856578	856574	856588	CTCF	cg06931612,cg27050229	2
1	859206	859200	859214	CTCF	cg01197763,cg01789792,cg04672450,cg04839849,cg16352085,cg25215298	6
1	871406	871392	871409	CTCF	cg00582671,cg01727431,cg05819296,cg06531475,cg06624358,cg10146935,cg14156792,cg22485363,cg24362661,cg24997886	10
1	875640	875638	875652	CTCF	cg02676653,cg03269716,cg04121631,cg12454161,cg13904806,cg14183444,cg15896339,cg19669771,cg21801539,cg23440882	10
1	877304	877303	877317	CTCF	cg02676653,cg06838427,cg09180262,cg12454161,cg19669771,cg19724344,cg21801539,cg24045482,cg26477748	9
1	880640	880639	880653	CTCF	cg16952407,cg23731742,cg24114126	3
1	880801	880796	880810	CTCF	cg16952407,cg23731742,cg24114126	3
1	894591	894590	894604	CTCF	cg03161767,cg08472719,cg10207527,cg16389252,cg19923810,cg21362926,cg23430421,cg24664590,cg25096313	9
1	934675	934671	934685	CTCF	cg02397514,cg05095110,cg15578015,cg15713103,cg17907238,cg23205003,cg23552821	7
1	934684	934671	934697	CTCF	cg02397514,cg05095110,cg15578015,cg15713103,cg17907238,cg23205003,cg23552821	7
1	937405	937405	937419	CTCF	cg08122545,cg13468764,cg15825501,cg16578267,cg18977839,cg26321643	6
1	955080	955079	955093	CTCF	cg03185752,cg04336684,cg07008945,cg08223393,cg09363892,cg11726631,cg15153791,cg22482746,cg25177113	9
1	954830	954823	954837	CTCF	cg03185752,cg04336684,cg07008945,cg08223393,cg09363892,cg11726631,cg15153791,cg22482746,cg25177113	9
1	954826	954823	954837	CTCF	cg03185752,cg04336684,cg07008945,cg08223393,cg09363892,cg11726631,cg15153791,cg22482746,cg25177113	9
1	954877	954871	954885	CTCF	cg03185752,cg04336684,cg07008945,cg08223393,cg09363892,cg11726631,cg15153791,cg22482746,cg25177113	9
1	956727	956723	956737	CTCF	cg00299257,cg10046671,cg11726631,cg19813362	4
1	967968	967963	967977	CTCF	cg02288964,cg06712559,cg17928920	3
1	976554	976540	976554	CTCF	cg01150641,cg06819605,cg14248627,cg20594982,cg23625715,cg25759916,cg26222311,cg27541454	8
1	985237	985235	985249	CTCF	cg08387293,cg10309261,cg11708842,cg11853970,cg13244315,cg24730157	6
1	985442	985440	985454	CTCF	cg10309261,cg11708842,cg11853970,cg13244315	4
1	985451	985440	985454	CTCF	cg10309261,cg11708842,cg11853970,cg13244315	4
1	990007	989996	990010	CTCF	cg01757980,cg02415349,cg04274259,cg04559824,cg07912402,cg12483930,cg14252395,cg16903000	8
1	997929	997916	997930	CTCF	cg09123721,cg09908510,cg10720997,cg22169680	4
1	999395	999383	999397	CTCF	cg07549208,cg09123721,cg11405655,cg21139076	4
1	999784	999781	999795	CTCF	cg07549208,cg11405655,cg21139076	3
1	1051485	1051473	1051487	CTCF	cg03956833,cg09383789,cg14981312,cg15030799,cg18025136,cg20156053,cg24638131,cg26541516	8
1	1057649	1057645	1057659	CTCF	cg00918900,cg08899471,cg10113217,cg27582017	4
1	1064551	1064543	1064557	CTCF	cg02838683,cg08131937,cg22512779,cg23622235	4
1	1157675	1157661	1157675	CTCF	cg03467014,cg25578497,cg27477059	3
1	1240998	1240985	1240999	CTCF	cg07181952	1
1	1260415	1260413	1260427	CTCF	cg05378358,cg06038049,cg13183628,cg17612270,cg17970390,cg19827148,cg19834486,cg20236831,cg21197375,cg22125623,cg22397910	11
1	1267205	1267200	1267214	CTCF	cg03402404,cg04910752,cg04981007,cg06802641,cg08037114,cg08621441,cg10065209,cg13246026,cg14890378,cg15365642,cg16430279,cg18386618,cg24252805	13
1	1269385	1269376	1269390	CTCF	cg00002593,cg08160862,cg11808871,cg14911892,cg16174225	5
1	1280176	1280172	1280188	CTCF	cg17838754	1
1	1280664	1280662	1280676	CTCF	cg17838754	1
1	1297534	1297524	1297538	CTCF	cg03400623,cg05572157,cg12915036,cg18534079,cg20426768,cg21165029,cg23569098,cg24153574	8
1	1307533	1307528	1307542	CTCF	cg05387269,cg14992101,cg16342853	3
1	1307614	1307606	1307620	CTCF	cg05387269,cg14992101,cg16342853	3
1	1307615	1307606	1307620	CTCF	cg05387269,cg14992101,cg16342853	3
1	1307617	1307606	1307620	CTCF	cg05387269,cg14992101,cg16342853	3
1	1365954	1365954	1365968	CTCF	cg04865726,cg05235651,cg22351666	3
1	1564048	1564042	1564056	CTCF	cg00078456,cg01621974,cg03427058,cg05642789,cg06080300,cg17122213,cg18852096,cg21129534,cg23430652	9
1	1624595	1624585	1624599	CTCF	cg12100965,cg13440958,cg19018051,cg25414858	4
1	1677869	1677864	1677878	CTCF	cg04789860,cg13849007,cg17990871,cg20597714,cg22464455,cg22824366,cg23983334,cg25394461	8
1	1710015	1710003	1710017	CTCF	cg00328972,cg02400530,cg04407228,cg09182189,cg09932345,cg12523155,cg17157064,cg18509696,cg20045172,cg25852883,cg25877525	11
1	1710645	1710632	1710646	CTCF	cg00328972,cg02400530,cg04407228,cg09932345,cg12523155,cg17266431,cg18509696,cg20045172,cg25852883,cg25877525	10
1	1713723	1713717	1713731	CTCF	cg00558749,cg05262191	2
1	1875688	1875677	1875691	CTCF	cg03396347,cg15028578,cg16573863,cg17747265,cg19684894,cg21876832	6
1	1905897	1905885	1905899	CTCF	cg06835814,cg07105421,cg14598619,cg26430560	4
1	1905770	1905758	1905775	CTCF	cg06835814,cg07105421,cg14598619,cg26430560	4
1	1975144	1975137	1975151	CTCF	cg04843461,cg09767587,cg12658400,cg15198247,cg15356494,cg16703312	6
1	1982784	1982774	1982788	CTCF	cg02347356,cg05929117,cg11345323,cg19370684,cg20285026,cg22865720,cg24035370	7
1	2036081	2036079	2036093	CTCF	cg02912476,cg06315149,cg08651178,cg16599817,cg21863005	5
1	2036091	2036079	2036093	CTCF	cg02912476,cg06315149,cg08651178,cg16599817,cg21863005	5
1	2062664	2062655	2062669	CTCF	cg00443516	1
1	2071373	2071367	2071381	CTCF	cg03732007	1
1	2071572	2071570	2071586	CTCF	cg03732007	1
1	2107683	2107673	2107687	CTCF	cg00660626,cg13798228,cg17025688	3
1	2126794	2126788	2126804	CTCF	cg00792744,cg06308188,cg08161158,cg13061570,cg19915466,cg23189523,cg24649713,cg25139754,cg27312944	9
1	2139819	2139808	2139822	CTCF	cg07048210,cg14205402,cg16117513,cg17399385,cg18565264,cg26031954,cg26174216,cg27528222	8
1	2144323	2144311	2144325	CTCF	cg00026222,cg04557908,cg12052731,cg12526693,cg15451548,cg17022540,cg19756430,cg22610743,cg23632393,cg26553501	10
1	2144207	2144198	2144212	CTCF	cg00026222,cg04557908,cg12052731,cg15451548,cg17022540,cg19756430,cg22610743,cg23632393	8
1	2222244	2222239	2222253	CTCF	cg00715290,cg01628067,cg02737619,cg13488570,cg22940848	5
1	2258166	2258165	2258179	CTCF	cg00090764,cg12131894	2
1	2262501	2262489	2262503	CTCF	cg02896354,cg07701579,cg13865934,cg14098223	4
1	2263591	2263588	2263602	CTCF	cg02896354,cg21568910	2
1	2338250	2338246	2338260	CTCF	cg00120825,cg05124614,cg10238603,cg12721952,cg16523185,cg24850219,cg25775742	7
1	2400077	2400069	2400083	CTCF	cg05888192	1
1	2406502	2406496	2406510	CTCF	cg04847649,cg10716120,cg13966547,cg19694770,cg20066001	5
1	2414650	2414645	2414659	CTCF	cg00055434,cg01442889,cg03722487,cg03847348	4
1	2446818	2446808	2446824	CTCF	cg00301619,cg08471814,cg20003329,cg20950978	4
1	2467001	2466999	2467013	CTCF	cg06415891,cg10061384,cg12443001,cg20816361	4
1	2468879	2468867	2468881	CTCF	cg14562327	1
1	2473178	2473172	2473186	CTCF	cg00493831,cg12582330,cg25842470	3
1	2475375	2475366	2475380	CTCF	cg04835685,cg08535779	2
1	2477839	2477837	2477851	CTCF	cg01868612,cg03529908,cg04364517,cg05392440	4
1	2510065	2510060	2510074	CTCF	cg10109776,cg22948959	2
1	2517106	2517098	2517112	CTCF	cg00205605,cg01051642,cg05610148,cg07007882,cg09717970,cg11520162,cg16599266,cg17099671,cg23371639	9
1	2574185	2574181	2574197	CTCF	cg01030973,cg04830049,cg10117795,cg12646754,cg16160182,cg26398836	6
1	2574655	2574644	2574664	CTCF	cg01030973,cg04830049,cg10117795,cg12646754,cg16160182,cg26398836	6
1	2704167	2704158	2704172	CTCF	cg02328713,cg03140480,cg15080866	3
1	2738636	2738631	2738645	CTCF	cg10105681,cg26532664	2
1	2784596	2784591	2784605	CTCF	cg00698169	1
1	2986823	2986820	2986834	CTCF	cg07534194,cg08537652,cg12267948,cg13744917,cg15390554,cg17239558,cg18381051	7
1	3245171	3245161	3245175	CTCF	cg05375699	1
1	3273224	3273221	3273237	CTCF	cg06970772,cg13209113,cg17493795	3
1	3274042	3274042	3274056	CTCF	cg17493795	1
1	3333866	3333857	3333871	CTCF	cg09788762	1
1	3341472	3341463	3341477	CTCF	cg00462240,cg09600647,cg13299984,cg15012445,cg17404787,cg20387569,cg26885497	7
1	3341329	3341320	3341334	CTCF	cg00462240,cg09600647,cg13299984,cg15012445,cg17404787,cg20387569,cg26885497	7
1	3369926	3369922	3369938	CTCF	cg00775539,cg02061553,cg04350922,cg05462426,cg12394334,cg23713146	6
1	3374308	3374297	3374311	CTCF	cg01930478,cg15223429	2
1	3394744	3394737	3394751	CTCF	cg01269514,cg02731917,cg11820021,cg12097441,cg16104263,cg17741539,cg25570610	7
1	3407934	3407924	3407938	CTCF	cg00958381,cg06438312,cg17691102	3
1	3407959	3407955	3407969	CTCF	cg00958381,cg06438312,cg17691102	3
1	3504460	3504449	3504463	CTCF	cg04572969,cg08115476,cg12715285	3
1	3504490	3504479	3504503	CTCF	cg04572969,cg08115476,cg12715285	3
1	3504488	3504479	3504493	CTCF	cg04572969,cg08115476,cg12715285	3
1	3504487	3504479	3504493	CTCF	cg04572969,cg08115476,cg12715285	3
1	3504456	3504449	3504463	CTCF	cg04572969,cg08115476,cg12715285	3
1	3508228	3508225	3508239	CTCF	cg17183752	1
1	3539277	3539268	3539282	CTCF	cg20522675	1
1	3566571	3566566	3566580	CTCF	cg00780805,cg01101400,cg04021697,cg04344205,cg04865841,cg06782351,cg06839380,cg07174627,cg11256802,cg15120141,cg16823083,cg17801268,cg18021902,cg18279839,cg21000072,cg21012455,cg22614891,cg22822803,cg26128092	19
1	3580971	3580962	3580976	CTCF	cg11226808,cg21906716	2
1	3581006	3580997	3581011	CTCF	cg11226808	1
1	3615510	3615502	3615516	CTCF	cg03043665,cg03899737,cg17095436,cg19418235,cg20628743,cg22195036,cg22234529,cg23234149	8
1	3615506	3615502	3615516	CTCF	cg03043665,cg03899737,cg17095436,cg19418235,cg20628743,cg22195036,cg22234529,cg23234149	8
1	3688970	3688968	3688982	CTCF	cg01535630,cg02214783,cg02454982,cg06872770,cg07549162,cg07624915,cg09561157,cg11125369,cg14531184,cg22704068	10
1	3689256	3689251	3689265	CTCF	cg01535630,cg02214783,cg02454982,cg07549162,cg07624915,cg09561157,cg11125369,cg14531184,cg22704068	9
1	3689534	3689530	3689544	CTCF	cg01535630,cg02454982,cg07549162,cg07624915,cg09561157,cg09850012,cg11125369,cg14531184,cg22704068	9
1	3807882	3807879	3807893	CTCF	cg09262197	1
1	4087171	4087171	4087185	CTCF	cg13443938,cg20703997	2
1	4120988	4120978	4120992	CTCF	cg03613050,cg13421041	2
1	4187091	4187078	4187100	CTCF	cg09182971	1
1	4615797	4615787	4615801	CTCF	cg19838535	1
1	4615796	4615787	4615801	CTCF	cg19838535	1
1	4624041	4624040	4624054	CTCF	cg04969828	1
1	5346516	5346506	5346520	CTCF	cg07199764	1
1	5658803	5658789	5658803	CTCF	cg11880708	1
1	5779434	5779424	5779438	CTCF	cg11207799,cg11596090,cg24834921	3
1	5779437	5779424	5779438	CTCF	cg11207799,cg11596090,cg24834921	3
1	5890957	5890949	5890963	CTCF	cg23849103,cg24540066	2
1	6087416	6087403	6087417	CTCF	cg03726628,cg19814116	2
1	6108319	6108310	6108324	CTCF	cg02755541,cg07220157	2
1	6165954	6165951	6165968	CTCF	cg00152195,cg10288280,cg13839957	3
1	6170059	6170046	6170060	CTCF	cg00252804,cg07173934,cg07319375,cg09667775	4
1	6208820	6208808	6208822	CTCF	cg04898695,cg05793604,cg10537555,cg12276513,cg15991503,cg17831269	6
1	6240513	6240506	6240523	CTCF	cg00282347,cg00532411,cg08080029,cg08706545,cg11726911,cg14995214,cg15772669,cg16519705,cg17175208,cg24151926	10
1	6333108	6333100	6333114	CTCF	cg03961030,cg06834177,cg15100947,cg26250989	4
1	6419895	6419895	6419909	CTCF	cg00821310,cg02641839,cg02995045,cg04179431,cg05912063,cg08611694,cg10219223,cg10375954,cg10859280,cg26976553	10
1	6454276	6454272	6454286	CTCF	cg01139962,cg08889373,cg09273516,cg17236617,cg19267259,cg22346119,cg22647241,cg25165880,cg25370592,cg26896160,cg27316808	11
1	6498332	6498323	6498337	CTCF	cg01913077	1
1	6500585	6500574	6500588	CTCF	cg04871364,cg09622318,cg17430636,cg24050109,cg24470693,cg26603264,cg26815404	7
1	6507452	6507441	6507455	CTCF	cg03381717,cg05068146,cg16365077,cg19809453,cg20248421,cg22618905,cg23919534	7
1	6515238	6515236	6515250	CTCF	cg00158227,cg00833822,cg06085683,cg10210806,cg12143651,cg26419880	6
1	6543386	6543375	6543389	CTCF	cg12946080	1
1	6614665	6614663	6614677	CTCF	cg00741410,cg01050214,cg02185557,cg02724638,cg03046264,cg04093404,cg07274506,cg07997941,cg09513309,cg20125336,cg22792644,cg23963591,cg24047689,cg24105407,cg27531553	15
1	6673525	6673518	6673533	CTCF	cg00664418,cg01433443,cg01606324,cg02900253,cg06778853,cg18104196,cg21634673,cg22040963	8
1	6674017	6674006	6674020	CTCF	cg00664418,cg01433443,cg01606324,cg02900253,cg18104196,cg21634673	6
1	6674723	6674719	6674733	CTCF	cg17121120,cg21634673	2
1	6674774	6674772	6674786	CTCF	cg17121120	1
1	6694845	6694838	6694852	CTCF	cg01053213,cg12640387,cg16431369,cg20060759	4
1	6787802	6787801	6787815	CTCF	cg00644847,cg09975787	2
1	6846194	6846187	6846201	CTCF	cg01318691,cg06816875,cg09372928,cg12644588,cg16414762,cg18230417,cg19820248,cg24326501	8
1	6846250	6846246	6846260	CTCF	cg01318691,cg06816875,cg09372928,cg16414762,cg18230417,cg19820248	6
1	7177671	7177665	7177679	CTCF	cg05129050	1
1	7278483	7278479	7278493	CTCF	cg04359365,cg06038213,cg09195275,cg16956201,cg19936584,cg25398378	6
1	7449361	7449361	7449375	CTCF	cg02742119,cg10579052,cg13356540,cg22136726,cg27149150	5
1	7646428	7646427	7646441	CTCF	cg03487672	1
1	7702037	7702023	7702037	CTCF	cg21173532	1
1	7707332	7707332	7707346	CTCF	cg05708629	1
1	7707333	7707332	7707346	CTCF	cg05708629	1
1	7707340	7707332	7707346	CTCF	cg05708629	1
1	7844323	7844323	7844337	CTCF	cg06487986,cg08764927,cg11641053,cg11753033,cg11843502,cg12258811,cg17465881,cg25514503	8
1	7963004	7962996	7963010	CTCF	cg09637162,cg17113008,cg23631229	3
1	8045079	8045065	8045079	CTCF	cg02891048,cg12446447,cg22529900,cg26437866	4
1	8763320	8763319	8763333	CTCF	cg00777737,cg02387474,cg09473867,cg16908156	4
1	8939536	8939530	8939544	CTCF	cg01803717,cg07483064,cg10780495,cg12711814,cg18687706,cg21691089,cg22221490,cg26145502	8
1	9295139	9295130	9295144	CTCF	cg09122657,cg21546874,cg23913482,cg24680141,cg25284492,cg27266479	6
1	9327343	9327339	9327353	CTCF	cg10526795,cg23914842	2
1	9327367	9327366	9327380	CTCF	cg10526795,cg23914842	2
1	9335704	9335702	9335716	CTCF	cg25755851	1
1	9353003	9353000	9353014	CTCF	cg02447606,cg06456464,cg09610253,cg17920551,cg22109056,cg22711777	6
1	9461704	9461690	9461704	CTCF	cg01806956	1
1	9464793	9464787	9464801	CTCF	cg04701785,cg04949734,cg09364316	3
1	9551302	9551299	9551313	CTCF	cg14557825	1
1	9633988	9633977	9633991	CTCF	cg18148376	1
1	9653611	9653606	9653620	CTCF	cg13370852	1
1	9664382	9664371	9664385	CTCF	cg01608175,cg03741850,cg04715238,cg07232095,cg08212657,cg13148776,cg15685988,cg24304972	8
1	9687243	9687242	9687256	CTCF	cg16014412,cg17467525,cg25593631,cg27308687	4
1	9712906	9712906	9712920	CTCF	cg01666040,cg07793148,cg10050900,cg17325959,cg18976437	5
1	9906905	9906891	9906905	CTCF	cg03197800,cg24685471	2
1	9970735	9970734	9970748	CTCF	cg01576340,cg01679153,cg14160577,cg15141379,cg17512868,cg17972631,cg18520611,cg22127312,cg24523535,cg25033138,cg25491550,cg27308387	12
1	9982544	9982536	9982550	CTCF	cg15209029	1
1	10003263	10003254	10003268	CTCF	cg00418146,cg01929105,cg02091487,cg02338858,cg02776672,cg04200705,cg04413397,cg06692821,cg06853505,cg09201130,cg23610023,cg23990535,cg25188832,cg26370409,cg26685197,cg27615243	16
1	10075912	10075907	10075921	CTCF	cg06396346,cg09162909	2
1	10459558	10459546	10459560	CTCF	cg00885901,cg02068989,cg03301760,cg05704155,cg12796186,cg13077490,cg17520927,cg18017109,cg19368966,cg22341865,cg25312481	11
1	10590515	10590502	10590516	CTCF	cg10777461	1
1	10970159	10970151	10970165	CTCF	cg20787665	1
1	11003124	11003111	11003125	CTCF	cg13981325	1
1	11003116	11003111	11003125	CTCF	cg13981325	1
1	11120257	11120257	11120271	CTCF	cg01436771,cg03303757,cg05372549,cg09501892,cg10459906,cg10490147,cg11803077,cg12177942,cg13686362,cg18570087,cg21099221,cg21379816	12
1	11412327	11412320	11412334	CTCF	cg13831636	1
1	11559170	11559161	11559175	CTCF	cg08861844,cg09103812,cg23589174	3
1	11559173	11559161	11559175	CTCF	cg08861844,cg09103812,cg23589174	3
1	11583994	11583984	11583998	CTCF	cg24890399	1
1	11710811	11710799	11710813	CTCF	cg03693760,cg13875012,cg16320258,cg19095000,cg26643377	5
1	11724087	11724077	11724091	CTCF	cg04476741,cg08987231,cg10667970,cg13193548,cg19741456,cg20900852,cg23452414,cg23671600,cg24597705,cg24598449,cg24826115,cg24881202	12
1	11741293	11741283	11741297	CTCF	cg00285319,cg06938333,cg07789904,cg11615491,cg11857246,cg13030908,cg15012981,cg17189494,cg19651567,cg21545977,cg22456539,cg23811540,cg24269024,cg26807643	14
1	11741292	11741283	11741297	CTCF	cg00285319,cg06938333,cg07789904,cg11615491,cg11857246,cg13030908,cg15012981,cg17189494,cg19651567,cg21545977,cg22456539,cg23811540,cg24269024,cg26807643	14
1	11757370	11757368	11757382	CTCF	cg15282635	1
1	11771326	11771322	11771336	CTCF	cg00867103,cg06994589	2
1	11822925	11822912	11822926	CTCF	cg04000047,cg04506758,cg07211672,cg16370882,cg21409519,cg21522516,cg24114189	7
1	11861433	11861430	11861444	CTCF	cg21666413	1
1	11863694	11863682	11863696	CTCF	cg00581063,cg11544334,cg15861278,cg17514528,cg17745097,cg19180348,cg22059149,cg25730859	8
1	11866513	11866506	11866520	CTCF	cg01134491,cg01226883,cg07323845,cg08269394,cg08824649,cg08869383,cg10009293,cg10221637,cg10723067,cg11276438,cg14032528,cg14472778,cg15769395,cg18187189,cg23068701,cg23226134,cg23952195,cg25628740,cg27012203	19
1	11999561	11999553	11999567	CTCF	cg05012218,cg09937044,cg10803903	3
1	12061830	12061818	12061832	CTCF	cg03002397,cg23372422	2
1	12074487	12074486	12074500	CTCF	cg09233112	1
1	12124845	12124831	12124845	CTCF	cg04506109,cg05036439,cg16305333	3
1	12228276	12228263	12228277	CTCF	cg09557991,cg22337605,cg26189983	3
1	12256856	12256842	12256858	CTCF	cg03146394	1
1	12290934	12290929	12290948	CTCF	cg00384847,cg06219821,cg11399814,cg11726754,cg25283284	5
1	12570859	12570859	12570873	CTCF	cg10798815	1
1	13870629	13870620	13870634	CTCF	cg19187405	1
1	14024459	14024445	14024459	CTCF	cg10953378,cg16653067	2
1	14128477	14128476	14128490	CTCF	cg04804874,cg10573729,cg14947200	3
1	14155525	14155519	14155533	CTCF	cg17844725,cg25090607	2
1	15326742	15326737	15326751	CTCF	cg14111606	1
1	15710991	15710987	15711001	CTCF	cg00970752	1
1	15853564	15853553	15853567	CTCF	cg00185850,cg01002125,cg02778789,cg05058263,cg09123484,cg09581281,cg13860548,cg16490126,cg17335567,cg17855783,cg18192808,cg25737788,cg27444789	13
1	16010209	16010202	16010216	CTCF	cg01555432,cg03006225,cg03382048,cg06178322,cg09073052,cg10232936	6
1	16063055	16063052	16063066	CTCF	cg03970032,cg06761377,cg09848498,cg15616400,cg16713727,cg21821674,cg26923754	7
1	16084511	16084501	16084515	CTCF	cg04897742,cg07846167,cg11780735,cg13484546,cg14531560,cg15816719,cg16519300,cg17150168,cg17276021,cg22010340,cg25494767	11
1	16118704	16118692	16118706	CTCF	cg24674501	1
1	16173773	16173771	16173785	CTCF	cg06526137,cg09178529,cg09826002,cg10274502,cg13936856,cg15500658,cg16907344,cg18813148,cg19235966,cg23628968	10
1	16176247	16176236	16176250	CTCF	cg04438595,cg04841955,cg06522745,cg08892464,cg09754868,cg14793291,cg19826697	7
1	16203091	16203091	16203105	CTCF	cg05803741,cg10053134,cg15135704,cg17344234,cg20207416,cg23216498	6
1	16288821	16288813	16288827	CTCF	cg10406180,cg12396509	2
1	16302534	16302520	16302534	CTCF	cg00111521,cg00978570,cg04211179,cg04655804,cg06595584,cg07437033,cg07810927,cg08643472,cg10713134,cg15073161,cg17446719,cg20703523,cg22492252,cg26643347	14
1	16302118	16302109	16302123	CTCF	cg00111521,cg04211179,cg04655804,cg06595584,cg07437033,cg07810927,cg08643472,cg10713134,cg15073161,cg17446719,cg20703523,cg22492252,cg26643347	13
1	16333740	16333726	16333740	CTCF	cg06947191,cg20669593,cg20720300,cg20780319	4
1	16339404	16339397	16339411	CTCF	cg09819513,cg11727653,cg21421278	3
1	16399624	16399615	16399629	CTCF	cg03745244,cg05347380,cg10536101,cg10798048,cg17944189,cg20326928	6
1	16400142	16400128	16400142	CTCF	cg03466522,cg03745244,cg10536101,cg10798048,cg17944189,cg20326928,cg22852013,cg25851313	8
1	16473090	16473088	16473102	CTCF	cg03258665,cg21647035,cg26371327,cg27582323	4
1	16539159	16539151	16539165	CTCF	cg00068433,cg06647782,cg10932722,cg18669381,cg23105827,cg25220781	6
1	16720214	16720203	16720217	CTCF	cg14415959	1
1	16767063	16767050	16767064	CTCF	cg03136512,cg05216029,cg06574495,cg06766450,cg06800301,cg07451333,cg07459264,cg13864749,cg13977963,cg14112104,cg14951525,cg15881444,cg16011258,cg18194393,cg20389653,cg26348575	16
1	16770571	16770560	16770574	CTCF	cg10583941	1
1	16825568	16825563	16825577	CTCF	cg02974484,cg09750171,cg13758666,cg17001531,cg21911326	5
1	16825891	16825879	16825893	CTCF	cg02974484,cg09750171,cg13758666,cg17001531,cg21911326	5
1	17003393	17003393	17003407	CTCF	cg00004209,cg12435824,cg25295603,cg26835324	4
1	17004850	17004847	17004861	CTCF	cg00004209,cg12435824,cg13630980,cg14752068,cg26835324	5
1	17017820	17017816	17017830	CTCF	cg14995274,cg25196716	2
1	17026625	17026618	17026632	CTCF	cg02022339,cg06094126,cg17670191,cg17798614,cg24875017	5
1	17026270	17026257	17026271	CTCF	cg02022339,cg06094126,cg17670191,cg17798614,cg24875017	5
1	17026268	17026257	17026271	CTCF	cg02022339,cg06094126,cg17670191,cg17798614,cg24875017	5
1	17034513	17034502	17034516	CTCF	cg04801974,cg10335333,cg15015518,cg17210929,cg27544000	5
1	17037479	17037468	17037482	CTCF	cg08767884,cg20163959	2
1	17238656	17238644	17238658	CTCF	cg20785313	1
1	17240703	17240698	17240712	CTCF	cg06838978,cg13866204,cg18117094,cg18165259,cg26664206	5
1	17249736	17249723	17249737	CTCF	cg00660701,cg07319253,cg26803385	3
1	17274189	17274187	17274201	CTCF	cg07831923,cg12079669,cg17504841,cg25657615	4
1	17447872	17447865	17447879	CTCF	cg07319459,cg12561552	2
1	17586185	17586173	17586187	CTCF	cg03612692,cg07433303	2
1	17698344	17698331	17698345	CTCF	cg00298399,cg12336009,cg12643633,cg13879177	4
1	17933520	17933519	17933533	CTCF	cg04788390,cg20294080	2
1	18052521	18052507	18052521	CTCF	cg01839478	1
1	18230003	18230001	18230015	CTCF	cg12914964	1
1	18509532	18509527	18509541	CTCF	cg20176615	1
1	18544248	18544243	18544257	CTCF	cg10061666	1
1	18629497	18629497	18629511	CTCF	cg21813376	1
1	18649130	18649129	18649143	CTCF	cg21727992	1
1	18812910	18812908	18812922	CTCF	cg14491186,cg20706909	2
1	18812914	18812908	18812922	CTCF	cg14491186,cg20706909	2
1	18812887	18812876	18812890	CTCF	cg14491186,cg20706909	2
1	18908115	18908103	18908117	CTCF	cg05714533,cg08271162	2
1	19073739	19073725	19073739	CTCF	cg11394947	1
1	19201899	19201892	19201906	CTCF	cg11844800	1
1	19356149	19356137	19356151	CTCF	cg26242119	1
1	19506226	19506223	19506237	CTCF	cg15004902	1
1	19578381	19578378	19578392	CTCF	cg00759836,cg00789731,cg00894870,cg04013393,cg05346593,cg05688084,cg06489364,cg06833078,cg06837242,cg14166458,cg16103595,cg17445618,cg18026264,cg18045831,cg18931421,cg22402059,cg24107872,cg26547761	18
1	19596152	19596140	19596163	CTCF	cg03985478	1
1	19668161	19668148	19668162	CTCF	cg03470939,cg06189859,cg14614792	3
1	19688008	19688007	19688021	CTCF	cg07905985,cg15781526,cg24593138	3
1	19688009	19688007	19688021	CTCF	cg07905985,cg15781526,cg24593138	3
1	19751640	19751636	19751650	CTCF	cg15231004,cg23711554	2
1	19766512	19766503	19766517	CTCF	cg07958818,cg14109914	2
1	19970655	19970649	19970663	CTCF	cg03048314,cg04604347,cg05481086,cg07147364,cg09309058,cg09860653,cg10555159,cg10923719,cg14699309,cg15317859,cg16650717,cg17124647,cg20141851,cg20890713,cg21057046,cg21813747,cg22767145	17
1	19992789	19992783	19992797	CTCF	cg06033660,cg10741760,cg18023598,cg22059812,cg27549720	5
1	20208760	20208751	20208765	CTCF	cg07010359,cg09550558,cg10192836,cg11332484,cg11719836,cg15555335,cg16114773,cg16764945,cg18852464,cg18856004,cg25277397	11
1	20435975	20435973	20435987	CTCF	cg24381445	1
1	20512560	20512556	20512570	CTCF	cg01377128,cg03167763,cg06090867,cg08862735,cg11651220,cg14575648,cg18722282,cg21954572,cg24479524,cg25227846,cg25826297	11
1	20512570	20512556	20512570	CTCF	cg01377128,cg03167763,cg06090867,cg08862735,cg11651220,cg14575648,cg18722282,cg21954572,cg24479524,cg25227846,cg25826297	11
1	20810729	20810725	20810739	CTCF	cg02607227,cg02941008,cg07091412,cg08898653,cg16730824,cg22214335	6
1	20917100	20917093	20917107	CTCF	cg20619374	1
1	20967056	20967054	20967068	CTCF	cg08390854	1
1	20966806	20966797	20966811	CTCF	cg08390854	1
1	21043904	21043898	21043912	CTCF	cg01054622,cg01694590,cg04123845,cg05356564,cg05653329,cg15613048,cg18486150,cg21184320,cg23677039,cg24661871,cg27137902	11
1	21521845	21521842	21521856	CTCF	cg06598258,cg15181108	2
1	21594854	21594846	21594860	CTCF	cg06405255	1
1	21649330	21649318	21649332	CTCF	cg18116670	1
1	21652467	21652455	21652469	CTCF	cg16416158	1
1	21695170	21695157	21695171	CTCF	cg09150029	1
1	21835732	21835732	21835746	CTCF	cg05364759,cg06035250,cg09801687,cg17015803,cg18236421,cg20645065,cg23352747	7
1	21836660	21836656	21836670	CTCF	cg05364759,cg18236421,cg20645065	3
1	21836667	21836656	21836670	CTCF	cg05364759,cg18236421,cg20645065	3
1	21966179	21966165	21966179	CTCF	cg01435420,cg03727673,cg07499899,cg19767478	4
1	21978670	21978663	21978677	CTCF	cg01723876,cg04142080,cg08892236,cg13723490,cg14515812,cg18150885	6
1	21978676	21978663	21978677	CTCF	cg01723876,cg04142080,cg08892236,cg13723490,cg14515812,cg18150885	6
1	22141179	22141174	22141188	CTCF	cg02790379,cg15467646,cg17065852,cg17456100,cg22025064,cg24334174	6
1	22156778	22156771	22156785	CTCF	cg24447680	1
1	22156772	22156771	22156785	CTCF	cg24447680	1
1	22249475	22249463	22249477	CTCF	cg16792464	1
1	22263490	22263476	22263490	CTCF	cg02729506,cg03902951,cg13108653,cg13357518,cg14380609,cg15009352,cg15011041,cg15646763,cg24075852	9
1	22307385	22307375	22307389	CTCF	cg06641279	1
1	22307376	22307375	22307389	CTCF	cg06641279	1
1	22349538	22349525	22349539	CTCF	cg13430819	1
1	22470012	22470012	22470026	CTCF	cg04562522,cg05667540,cg07180649,cg13543375,cg13692526,cg15582954,cg20792512,cg21297673,cg25011003	9
1	22717004	22717000	22717014	CTCF	cg11072066,cg14042373	2
1	22719852	22719844	22719858	CTCF	cg03918968	1
1	22778665	22778652	22778668	CTCF	cg02847589,cg09252805,cg09266979,cg11987090,cg15041659,cg21415347,cg22685052,cg24034841,cg26870337	9
1	22938179	22938171	22938185	CTCF	cg26603050	1
1	22951937	22951927	22951941	CTCF	cg01883247	1
1	23077821	23077808	23077822	CTCF	cg20297544	1
1	23124785	23124773	23124787	CTCF	cg02213595,cg10613206,cg27487189	3
1	23157144	23157132	23157146	CTCF	cg09374987,cg16023894	2
1	23345982	23345979	23345993	CTCF	cg00062312,cg00541565,cg01718365,cg04886391,cg06958034,cg07118078,cg07785945,cg10795579,cg12578844,cg14015920,cg20758506,cg26628511,cg26662347,cg27080821	14
1	23346861	23346855	23346869	CTCF	cg00062312,cg00541565,cg06958034,cg07785945,cg12578844,cg14015920,cg25977026,cg26628511	8
1	23425321	23425321	23425335	CTCF	cg07694635	1
1	23671242	23671236	23671250	CTCF	cg00891459,cg01788438,cg07131445,cg07239593,cg09996212,cg13452718,cg21197435,cg21273013,cg21921022,cg22450158	10
1	23695670	23695666	23695680	CTCF	cg02454131,cg04765141,cg05139070,cg17452713,cg18273566,cg19352059,cg20959676,cg21338642,cg24314279,cg25204607	10
1	23695674	23695666	23695680	CTCF	cg02454131,cg04765141,cg05139070,cg17452713,cg18273566,cg19352059,cg20959676,cg21338642,cg24314279,cg25204607	10
1	23857435	23857431	23857445	CTCF	cg02992252,cg03333582,cg06419270,cg10926222,cg11798959,cg12796015,cg13398782,cg21202847,cg21211748,cg22040403,cg23574449,cg24254937	12
1	24127416	24127409	24127423	CTCF	cg09930410,cg10498717,cg10961323,cg12130907,cg13180787,cg13391456,cg20178091,cg21523719,cg22041707,cg22857999,cg24409107,cg24454698,cg26737766,cg27448574	14
1	24194260	24194253	24194267	CTCF	cg01925393,cg04460567,cg05560725,cg07568418,cg08366126,cg10051214,cg11415975,cg12084952,cg12626384,cg15692032,cg19367136,cg20694461,cg21528040,cg24792360,cg25973374,cg26873754	16
1	24228690	24228685	24228702	CTCF	cg04372863,cg08696568,cg20297631	3
1	24439265	24439255	24439269	CTCF	cg01350686,cg03614954,cg06548416,cg06649280,cg14284055,cg14564939,cg15666659,cg15987211,cg20254361	9
1	24477059	24477058	24477072	CTCF	cg03389215,cg08878372,cg10842008,cg17499358,cg23021014	5
1	24559996	24559990	24560004	CTCF	cg23060431	1
1	24627625	24627621	24627635	CTCF	cg05525016,cg23213449	2
1	24648426	24648420	24648434	CTCF	cg01231985,cg01590970,cg05036846,cg10337902,cg11709405,cg14616251,cg21273275,cg22176324,cg25083792	9
1	24741978	24741964	24741978	CTCF	cg02976090,cg04671726,cg05589027,cg08656267,cg08936898,cg09059178,cg10150518,cg11081247,cg15561201,cg20279402,cg21298759,cg21685234,cg25381754,cg26935265	14
1	24764965	24764953	24764967	CTCF	cg02336364	1
1	24764963	24764953	24764967	CTCF	cg02336364	1
1	24913895	24913885	24913899	CTCF	cg01755441	1
1	24969624	24969616	24969630	CTCF	cg02273146,cg10698549,cg11329235,cg12657664,cg16031878,cg16712094,cg18136681,cg18162477,cg20799547,cg24722749,cg25806492	11
1	25258740	25258728	25258742	CTCF	cg03171924,cg04250451,cg04907595,cg10013501,cg10597889,cg13305657,cg20670361,cg21406271,cg24006721,cg25470148,cg25882256,cg26256263	12
1	25292285	25292274	25292297	CTCF	cg06156260,cg07801894	2
1	25292274	25292274	25292288	CTCF	cg06156260,cg07801894	2
1	25292275	25292274	25292288	CTCF	cg06156260,cg07801894	2
1	25338870	25338862	25338876	CTCF	cg02433135	1
1	25367935	25367931	25367945	CTCF	cg15607017	1
1	25740922	25740922	25740936	CTCF	cg02249096	1
1	25870766	25870752	25870766	CTCF	cg09261020,cg09678367,cg10867751,cg14210634,cg19550733,cg20287514,cg20458124,cg20490126,cg21269758,cg21400344,cg27577933	11
1	25895194	25895189	25895203	CTCF	cg10176185,cg11894388	2
1	26021822	26021814	26021828	CTCF	cg08534206,cg10420275,cg10485752	3
1	26137438	26137430	26137444	CTCF	cg02490185,cg04857037,cg15079869,cg23732836	4
1	26137443	26137430	26137444	CTCF	cg02490185,cg04857037,cg15079869,cg23732836	4
1	26196875	26196863	26196877	CTCF	cg01566199	1
1	26361906	26361892	26361906	CTCF	cg02599835,cg05156800,cg10115632,cg10498813,cg19633962,cg19938567,cg24034429	7
1	26437487	26437482	26437496	CTCF	cg00201145,cg00947586,cg03618177,cg09889626,cg10199164,cg11699826,cg13788820,cg19411708,cg22436229,cg27586682	10
1	26496639	26496636	26496650	CTCF	cg01395281,cg02926005,cg04852280,cg08247347,cg08729059,cg12068069,cg15543769,cg16003040,cg19251549,cg21851967,cg23267217,cg24593630,cg24930443	13
1	26606622	26606609	26606623	CTCF	cg01294686,cg03100146,cg11371681,cg14788334,cg16015205,cg23214166	6
1	26665812	26665803	26665817	CTCF	cg16491530,cg19369255,cg20333849	3
1	26738397	26738395	26738409	CTCF	cg03980745,cg16530429,cg19084589,cg19939102,cg20452212	5
1	26856355	26856353	26856367	CTCF	cg01905589,cg02450742,cg13092108,cg15981988,cg19259146,cg22512670,cg26515186	7
1	26884565	26884560	26884574	CTCF	cg04624215	1
1	27023252	27023249	27023265	CTCF	cg00371107,cg11856093,cg15050577,cg20413923	4
1	27110798	27110784	27110798	CTCF	cg12593873	1
1	27669603	27669591	27669605	CTCF	cg04886221,cg13982340	2
1	27669600	27669591	27669605	CTCF	cg04886221,cg13982340	2
1	27693523	27693515	27693529	CTCF	cg00481899,cg02107304,cg03201274,cg04523391,cg04862314,cg11163777,cg15126967,cg18140760,cg22501103,cg23299127,cg26161024,cg27223343	12
1	27693906	27693895	27693909	CTCF	cg00481899,cg02107304,cg03201274,cg04523391,cg11163777,cg18140760,cg22501103,cg23299127,cg26161024,cg27223343	10
1	27727011	27727003	27727017	CTCF	cg09245652,cg27443693	2
1	27854507	27854498	27854512	CTCF	cg10400390,cg19257356,cg26785800	3
1	27854843	27854837	27854851	CTCF	cg19257356,cg26785800	2
1	27901873	27901871	27901885	CTCF	cg10364249	1
1	28696298	28696288	28696302	CTCF	cg00794227,cg03826835,cg04384245,cg05345116,cg05769206,cg07192559,cg11072045,cg11998909,cg12055914,cg12141986,cg14352036,cg17457884,cg21647780,cg22468983	14
1	29101875	29101864	29101878	CTCF	cg06221449,cg10387543,cg10782019,cg11226105,cg20280170,cg22861340	6
1	30162394	30162380	30162396	CTCF	cg10103002,cg10585371	2
1	30180088	30180075	30180089	CTCF	cg05304785,cg20145426	2
1	30559000	30558997	30559011	CTCF	cg00108524,cg14261542,cg22610424	3
1	30881712	30881705	30881719	CTCF	cg09240045	1
1	30881502	30881490	30881504	CTCF	cg09240045	1
1	31158252	31158249	31158263	CTCF	cg12700145,cg16107724,cg17484671,cg26798452	4
1	31191042	31191036	31191050	CTCF	cg00236406,cg02396888,cg02966634,cg04089332,cg17234979,cg18138172,cg25362248	7
1	31192123	31192109	31192123	CTCF	cg02396888,cg18138172,cg20799514,cg21323039,cg22371743,cg25362248	6
1	31256068	31256055	31256069	CTCF	cg16831933,cg25303761	2
1	31920247	31920238	31920252	CTCF	cg04792461,cg11001045,cg11878555	3
1	32014922	32014915	32014929	CTCF	cg00583861,cg17929317	2
1	32052841	32052838	32052852	CTCF	cg00565263,cg07075118,cg12206571,cg17945560	4
1	32085170	32085157	32085171	CTCF	cg02309594,cg03640627,cg18082979,cg19420968	4
1	32098910	32098909	32098923	CTCF	cg20221128	1
1	32157807	32157802	32157816	CTCF	cg20784098	1
1	32172337	32172331	32172345	CTCF	cg00566320	1
1	32181546	32181546	32181560	CTCF	cg06835744,cg11968071	2
1	32202381	32202371	32202385	CTCF	cg00151764,cg10193841,cg18727072	3
1	32211315	32211311	32211325	CTCF	cg03030006,cg12211691,cg15691256,cg17879376,cg24975979	5
1	32237869	32237865	32237879	CTCF	cg02825215,cg03774520,cg04878000,cg08160462,cg10505580,cg11980897,cg15694605	7
1	32403527	32403513	32403527	CTCF	cg06397510,cg07382273,cg10184881,cg19596493	4
1	32404001	32403988	32404002	CTCF	cg06397510,cg07382273,cg10184881,cg19596493	4
1	32757553	32757545	32757559	CTCF	cg03762702,cg04967775,cg08930590,cg10842753,cg14172124,cg20002354,cg20793809,cg21930229,cg23018091,cg23698287,cg24468890,cg26115470	12
1	32757546	32757545	32757559	CTCF	cg03762702,cg04967775,cg08930590,cg10842753,cg14172124,cg20002354,cg20793809,cg21930229,cg23018091,cg23698287,cg24468890,cg26115470	12
1	32966351	32966344	32966358	CTCF	cg09924785,cg10841529	2
1	33207279	33207277	33207291	CTCF	cg02458483,cg04014002,cg13902189,cg16728604,cg22944360,cg26469937	6
1	33471858	33471857	33471871	CTCF	cg26070099	1
1	33546978	33546965	33546979	CTCF	cg00249030,cg02350320,cg03177171,cg03962411,cg07926531,cg12245506,cg12585759,cg12731430,cg13161612,cg14150071,cg15522171,cg17826324,cg17957967,cg22189725,cg24398176,cg24724877,cg26833830	17
1	33790424	33790421	33790435	CTCF	cg16987567	1
1	33896663	33896660	33896674	CTCF	cg06899053,cg13640100,cg16558908,cg16709311,cg17161743,cg19021032,cg26079579	7
1	34106876	34106876	34106890	CTCF	cg07915399,cg16000683	2
1	34579162	34579148	34579162	CTCF	cg07765403,cg24671229	2
1	34864689	34864678	34864692	CTCF	cg07620843	1
1	34966308	34966301	34966315	CTCF	cg00873881,cg09255383,cg14184139	3
1	35318384	35318372	35318386	CTCF	cg10223531	1
1	35657872	35657865	35657879	CTCF	cg00171203,cg01425479,cg02669807,cg03167369,cg03728813,cg05793409,cg09119797,cg11730961,cg14781541,cg20704215,cg20800296,cg23731054,cg24344221	13
1	35917959	35917951	35917965	CTCF	cg11983385	1
1	36022695	36022691	36022705	CTCF	cg00276532,cg02711976,cg07905888,cg10905247,cg12106731,cg14181387,cg15097913,cg19841187,cg26260588	9
1	36023394	36023394	36023408	CTCF	cg00276532,cg02711976,cg07905888,cg10709343,cg10905247,cg12106731,cg14181387,cg14772955,cg16015113,cg18881764,cg19524049,cg19841187,cg26260588	13
1	36501829	36501827	36501841	CTCF	cg02927292	1
1	36549774	36549774	36549788	CTCF	cg02575937,cg03260744,cg19644018,cg24813212,cg25060657,cg27506609	6
1	36554537	36554529	36554543	CTCF	cg03343783,cg06814637,cg07952773,cg11703404,cg12277532,cg12302718,cg13976370,cg17877898,cg19252108,cg24547948	10
1	36565754	36565754	36565768	CTCF	cg04545015,cg10997069,cg14601416,cg15501865,cg15818357,cg18931815,cg20454443,cg22380322,cg25851745	9
1	36626884	36626878	36626892	CTCF	cg04008835,cg25304816	2
1	36772011	36771997	36772011	CTCF	cg00573880,cg02865595,cg03506609,cg04191437,cg05063806,cg05966983,cg08349306,cg10622536,cg13446200,cg17131183,cg17710804,cg17960769,cg19373545,cg20381560,cg21418854,cg26893197	16
1	36789369	36789358	36789372	CTCF	cg02805356,cg03507534,cg04010586,cg13500072,cg14023023,cg14128890,cg18238858,cg27617214	8
1	36863439	36863433	36863447	CTCF	cg00648152,cg01773061,cg04158115,cg07175367,cg08168306,cg10768502,cg12781547,cg12880200,cg15387272,cg20948151,cg22690046,cg23069677	12
1	37075045	37075036	37075050	CTCF	cg22421131	1
1	37171430	37171421	37171435	CTCF	cg07254165	1
1	37329988	37329975	37329989	CTCF	cg26337841	1
1	37859597	37859591	37859605	CTCF	cg10177900,cg12026805	2
1	37869114	37869103	37869117	CTCF	cg06307816	1
1	37939870	37939870	37939884	CTCF	cg03140118,cg06401842,cg06921501,cg08706837,cg12600418,cg15949277,cg16371538,cg17161388,cg18891404,cg19644445,cg24635860,cg26007664,cg26309987	13
1	38187544	38187542	38187556	CTCF	cg09979712	1
1	38274696	38274692	38274706	CTCF	cg04299080,cg04879451,cg07621747,cg09148975,cg11165357,cg11997359,cg15810171,cg17829314,cg20750244,cg24054508	10
1	38455843	38455830	38455844	CTCF	cg04339290,cg05004431,cg05882969,cg09550293,cg10205266,cg10336537,cg11664456,cg12298526,cg16555761,cg18333824,cg21401737,cg25682936,cg26398791,cg26729965,cg27442140	15
1	38605857	38605848	38605862	CTCF	cg06542806	1
1	39005710	39005706	39005720	CTCF	cg25932443	1
1	39457578	39457578	39457592	CTCF	cg01805347,cg08057992,cg08113661,cg11741421,cg12762228,cg13688882,cg14676817,cg16191204,cg17495092,cg18766056,cg19370322,cg19675684,cg21107924,cg22684843,cg25214684	15
1	39457591	39457578	39457592	CTCF	cg01805347,cg08057992,cg08113661,cg11741421,cg12762228,cg13688882,cg14676817,cg16191204,cg17495092,cg18766056,cg19370322,cg19675684,cg21107924,cg22684843,cg25214684	15
1	39874327	39874314	39874328	CTCF	cg01460360,cg05354330,cg06380157,cg07959576,cg10632917,cg13450310,cg14893456,cg20781438,cg22080061,cg26251909,cg26349672	11
1	39973058	39973053	39973067	CTCF	cg07106078	1
1	40075608	40075604	40075618	CTCF	cg02959988,cg15123755	2
1	40264853	40264842	40264856	CTCF	cg13246206	1
1	40367495	40367494	40367508	CTCF	cg00040446,cg01847380,cg04023370,cg08063724,cg11653406,cg15355146,cg15449899,cg16490096,cg17514654,cg20462899,cg24059976,cg27650434	12
1	40633174	40633174	40633188	CTCF	cg17101742	1
1	40779441	40779437	40779451	CTCF	cg02961012,cg07063183,cg15264708	3
1	41134737	41134732	41134746	CTCF	cg03544335	1
1	41157592	41157585	41157599	CTCF	cg00622670,cg01414845,cg04732648,cg07807690,cg09022163,cg10336144,cg10710306,cg11107726,cg11523685,cg12364142,cg13073252,cg13730534,cg13735974,cg14796708,cg15986668,cg18127380,cg20458812,cg25039914,cg26720890,cg26783428,cg27386837	21
1	41315864	41315852	41315866	CTCF	cg04003187	1
1	41414785	41414771	41414785	CTCF	cg00254441,cg07498531	2
1	41708126	41708124	41708138	CTCF	cg03387723,cg09162315,cg11062515,cg11403890,cg14550007,cg15551144,cg22491976	7
1	41707946	41707940	41707954	CTCF	cg03387723,cg09162315,cg11062515,cg11403890,cg14550007,cg15551144,cg22491976	7
1	41707935	41707931	41707945	CTCF	cg03387723,cg09162315,cg11062515,cg11403890,cg14550007,cg15551144,cg22491976	7
1	41832351	41832338	41832352	CTCF	cg01420426,cg11173422,cg16667869	3
1	41889151	41889149	41889163	CTCF	cg09635738,cg17016894,cg20078206,cg20677143,cg26683881	5
1	41961974	41961973	41961987	CTCF	cg04140553,cg04290779,cg08037719,cg20239017	4
1	42192626	42192613	42192627	CTCF	cg16400494	1
1	42501311	42501306	42501320	CTCF	cg00178427,cg00187614,cg00321642,cg07578001,cg13547925,cg13582711,cg15818358,cg24323341	8
1	42501306	42501292	42501320	CTCF	cg00178427,cg00187614,cg00321642,cg07578001,cg13547925,cg13582711,cg15818358,cg24323341	8
1	42642783	42642778	42642792	CTCF	cg16306706	1
1	42800580	42800578	42800592	CTCF	cg01990334,cg02254315,cg02932026,cg03882929,cg09827532,cg10840064,cg11953541,cg14455487,cg19093397,cg19617678,cg19724668,cg24592462,cg24877558	13
1	42800093	42800084	42800098	CTCF	cg02254315,cg03882929,cg09827532,cg10840064,cg11953541,cg14455487,cg24592462	7
1	42846282	42846268	42846282	CTCF	cg10723635,cg13199589,cg14778711,cg14899716,cg16534233,cg19646327,cg21774736,cg25593916	8
1	43201992	43201987	43202001	CTCF	cg06654076	1
1	43282800	43282795	43282809	CTCF	cg01616519,cg01782487,cg03346936,cg04413085,cg04498902,cg05159043,cg06136478,cg06982917,cg06995549,cg11580828,cg12741710,cg13060851,cg15496079,cg17330200,cg18255484,cg19300937,cg19446798,cg23990949,cg24141738,cg25193484	20
1	43391287	43391282	43391296	CTCF	cg14180916,cg19581816,cg23234434	3
1	43751352	43751351	43751365	CTCF	cg01413566,cg02990330,cg03187160,cg09988116,cg19086488,cg22914126,cg24464789	7
1	43751261	43751258	43751272	CTCF	cg01413566,cg02990330,cg03187160,cg09988116,cg19086488,cg22914126,cg24464789	7
1	43800320	43800314	43800330	CTCF	cg14906459	1
1	43991763	43991761	43991775	CTCF	cg13956954,cg14947668	2
1	43994965	43994965	43994979	CTCF	cg03356474,cg08409386,cg19824710,cg20513178,cg25838533	5
1	44115656	44115644	44115658	CTCF	cg00154982,cg00979347,cg03587511,cg08552254,cg10968649,cg12077818,cg12293275,cg17341701,cg19743044,cg20873046,cg22094309,cg24324755,cg24505556,cg25841161,cg26479205	15
1	44302250	44302238	44302252	CTCF	cg08381059,cg11704212,cg12581474,cg12784947	4
1	44440695	44440689	44440703	CTCF	cg01716667,cg04400540,cg05192589,cg06711176,cg09199031,cg10494282,cg11235829,cg12079362,cg14371056,cg18714509,cg19903333,cg20685020,cg21416968,cg21888040,cg23844522	15
1	44452504	44452501	44452515	CTCF	cg20796027,cg21017819	2
1	44496655	44496650	44496664	CTCF	cg00143623,cg04093149,cg04833514,cg07975032,cg10588679,cg12461125,cg14137646,cg15413107,cg21133933,cg24524850	10
1	44569280	44569266	44569280	CTCF	cg00125858,cg05104351,cg06976222,cg08979573,cg13076757	5
1	44636250	44636244	44636258	CTCF	cg25827571	1
1	44688279	44688275	44688289	CTCF	cg14969015	1
1	44989931	44989929	44989943	CTCF	cg23671739	1
1	45019292	45019281	45019295	CTCF	cg16207563	1
1	45037934	45037923	45037937	CTCF	cg06080043,cg13465751	2
1	45075299	45075290	45075307	CTCF	cg09557643	1
1	45272031	45272025	45272039	CTCF	cg03142856,cg07678576,cg07937270,cg16814416,cg21871151	5
1	45390947	45390936	45390950	CTCF	cg22354447	1
1	45479259	45479253	45479267	CTCF	cg00501400,cg08593121,cg14118364,cg17361314,cg25481479	5
1	45769801	45769793	45769807	CTCF	cg09409484,cg11155625,cg19843451,cg23522832,cg24355850,cg25306442	6
1	46152155	46152151	46152165	CTCF	cg03295098,cg04219447,cg05522391,cg05930162,cg07965149,cg09268877,cg09500475,cg12032191,cg14488642,cg22001513,cg26254453,cg26862690	12
1	46154224	46154213	46154227	CTCF	cg00765921,cg06932756,cg17593169,cg19017360,cg19624765,cg25198716,cg26889840	7
1	46216292	46216281	46216295	CTCF	cg01237807,cg03146154,cg04962167,cg05903985,cg09580965,cg11139020,cg13063447,cg17422462,cg18665117,cg27171890	10
1	46639238	46639227	46639241	CTCF	cg03883491,cg04496580	2
1	46943277	46943265	46943279	CTCF	cg00305229	1
1	46989416	46989406	46989420	CTCF	cg00030584,cg12137357,cg26837630	3
1	47010362	47010358	47010372	CTCF	cg00514268,cg06660332,cg06995548,cg08643108,cg13353942,cg14415160,cg24465685	7
1	47468076	47468067	47468081	CTCF	cg01013870,cg13781819	2
1	47957369	47957359	47957373	CTCF	cg06130252	1
1	48686357	48686356	48686370	CTCF	cg00866264,cg06582644	2
1	49153073	49153061	49153075	CTCF	cg22201383	1
1	49283380	49283373	49283387	CTCF	cg11630504	1
1	50795435	50795422	50795436	CTCF	cg07407218,cg15802480	2
1	51762652	51762651	51762665	CTCF	cg00747875,cg17506790	2
1	51765098	51765091	51765105	CTCF	cg12862567	1
1	52428672	52428661	52428675	CTCF	cg15308095,cg24535918	2
1	52608005	52608000	52608014	CTCF	cg00151525,cg04971341,cg05478955,cg05764595,cg11706775,cg15683488,cg24482202,cg25970533,cg27574256	9
1	53019157	53019150	53019164	CTCF	cg02917972,cg04159381,cg07347137,cg22315440,cg23528448	5
1	53587525	53587524	53587538	CTCF	cg10529401	1
1	53686438	53686429	53686443	CTCF	cg06145569,cg07249409,cg07910181,cg08162389,cg13388944,cg14037393,cg21849289,cg24483655,cg25490376	9
1	53794418	53794410	53794424	CTCF	cg06276865,cg14707803,cg17441401,cg18663513,cg20160565,cg21609024,cg26191586,cg26936740	8
1	53794763	53794762	53794776	CTCF	cg06276865,cg14707803,cg17441401,cg21609024,cg26191586,cg26936740	6
1	54181328	54181328	54181342	CTCF	cg24064348	1
1	54739797	54739797	54739811	CTCF	cg09787089	1
1	54955125	54955123	54955137	CTCF	cg00689868,cg02031423,cg15582833	3
1	55181529	55181518	55181535	CTCF	cg01442903,cg02255609,cg05959381,cg09419518,cg09727992,cg12723994,cg13252204,cg14747239,cg15694879,cg20269554,cg21920271,cg25284512,cg26433140	13
1	55266948	55266941	55266955	CTCF	cg02437068,cg02935904,cg04871778,cg07976644,cg11247674,cg18972998,cg19808825,cg20569588,cg24685134,cg24697184,cg26413174	11
1	55462259	55462246	55462260	CTCF	cg02854331,cg08038776,cg11811705,cg18384681	4
1	55462293	55462293	55462307	CTCF	cg02854331,cg08038776,cg11811705,cg18384681	4
1	56359039	56359032	56359046	CTCF	cg20472016	1
1	56880715	56880712	56880726	CTCF	cg01737312,cg05460314,cg06194604,cg18090390	4
1	57272810	57272805	57272819	CTCF	cg06167341	1
1	57527277	57527268	57527282	CTCF	cg02726274,cg26571122,cg27271704	3
1	57759120	57759112	57759126	CTCF	cg02232418	1
1	58479118	58479105	58479119	CTCF	cg26626864	1
1	58479117	58479105	58479119	CTCF	cg26626864	1
1	58716128	58716116	58716130	CTCF	cg00848728,cg01100068,cg04937080,cg05375728,cg06710648,cg07201450,cg10087412,cg10715265,cg11256607,cg14947965,cg15574705,cg21177673,cg24351410,cg26345888,cg27510182	15
1	59208037	59208036	59208050	CTCF	cg20442327	1
1	59362514	59362504	59362518	CTCF	cg02660895,cg13652520	2
1	59523383	59523375	59523389	CTCF	cg02804609	1
1	60891388	60891377	60891391	CTCF	cg11601792	1
1	61062688	61062683	61062697	CTCF	cg23503317	1
1	61548923	61548917	61548931	CTCF	cg02614099,cg03829442,cg03951424,cg05377596,cg10069638,cg11531787,cg12339583,cg14278029,cg15265313,cg19682514,cg20059467,cg23996948,cg25837719	13
1	61917058	61917058	61917072	CTCF	cg26818637	1
1	62608468	62608460	62608474	CTCF	cg11812662,cg18395341	2
1	62903192	62903188	62903202	CTCF	cg03606328,cg05814555,cg06838422,cg07105657,cg10830713,cg10950050,cg13445763,cg17821473,cg19022625,cg24213634	10
1	63828448	63828435	63828449	CTCF	cg19892584	1
1	63879107	63879104	63879118	CTCF	cg16328075	1
1	64239455	64239442	64239456	CTCF	cg00504690,cg03768622,cg10912053,cg15364303,cg27303880	5
1	64239598	64239598	64239612	CTCF	cg00504690,cg03768622,cg10912053,cg15364303,cg18092314,cg27303880	6
1	64239600	64239598	64239612	CTCF	cg00504690,cg03768622,cg10912053,cg15364303,cg18092314,cg27303880	6
1	64240572	64240565	64240579	CTCF	cg00504690,cg07602998,cg07928782,cg10912053,cg13872688,cg18092314,cg20451868,cg21656084,cg27303880	9
1	64935687	64935685	64935699	CTCF	cg01393233,cg03068051,cg03202416,cg12730853,cg12809259,cg13679776,cg15132650,cg15255399,cg16487794,cg19745637	10
1	65614723	65614709	65614723	CTCF	cg06930309,cg13297881,cg18312587,cg18324123,cg23523648,cg24049468	6
1	65614716	65614709	65614723	CTCF	cg06930309,cg13297881,cg18312587,cg18324123,cg23523648,cg24049468	6
1	65674394	65674381	65674395	CTCF	cg10716862	1
1	65889754	65889744	65889758	CTCF	cg15466952	1
1	67833640	67833635	67833649	CTCF	cg11268227	1
1	68297810	68297802	68297816	CTCF	cg03110901,cg06451878,cg10178795,cg10722251,cg14512363,cg18795395,cg19248585,cg23251970,cg26678852	9
1	68523922	68523910	68523924	CTCF	cg11661658	1
1	68850362	68850352	68850366	CTCF	cg00635294,cg14178428	2
1	69065916	69065910	69065924	CTCF	cg27128435	1
1	70500307	70500295	70500309	CTCF	cg21681702	1
1	74279564	74279563	74279577	CTCF	cg03831842	1
1	75233380	75233374	75233388	CTCF	cg06975410	1
1	77333953	77333941	77333955	CTCF	cg00294096,cg02639927,cg06201642,cg08431563,cg13463054,cg13823136,cg15100100,cg16966815,cg18380175,cg21961707,cg23231420,cg23243867,cg25272065,cg25306611,cg27519691	15
1	78513008	78512996	78513010	CTCF	cg24719487	1
1	78580231	78580220	78580234	CTCF	cg03319891	1
1	79663297	79663293	79663307	CTCF	cg10581117	1
1	82023471	82023461	82023475	CTCF	cg05512169,cg13250668,cg15241536,cg18000199,cg22947885	5
1	82525753	82525739	82525753	CTCF	cg05886002	1
1	84408705	84408696	84408710	CTCF	cg04154100,cg06271797	2
1	84543600	84543587	84543601	CTCF	cg00341980,cg05787193,cg06444730,cg06628693,cg07161166,cg16374471,cg21238928,cg23698058	8
1	84764844	84764838	84764852	CTCF	cg02041547,cg10961551,cg11555919,cg15103960,cg16026299,cg24002839	6
1	85156200	85156196	85156210	CTCF	cg00657871,cg02750587,cg04011353,cg04132851,cg06003090,cg06615040,cg10574897,cg11655486,cg14571192,cg20382626,cg23142964,cg24686542,cg26342398	13
1	85190224	85190211	85190225	CTCF	cg12279518	1
1	85410817	85410804	85410818	CTCF	cg27561222	1
1	85514471	85514464	85514478	CTCF	cg01204391,cg01396567,cg04437841,cg05003422,cg06388206,cg10515956,cg12387700,cg13331559,cg17754945,cg21147310,cg21649051,cg23752923	12
1	86042816	86042805	86042822	CTCF	cg06363275,cg06983715,cg11737676,cg12218697,cg16399910,cg20431191,cg23080733	7
1	86914453	86914439	86914453	CTCF	cg08835798,cg21081055,cg24591170	3
1	87170204	87170196	87170210	CTCF	cg02773758,cg04513669,cg07660029,cg09290554,cg09799432,cg10625266,cg11088137,cg11204830,cg16116363,cg18172823,cg22024145,cg22384883,cg23588844,cg26616378	14
1	87586650	87586646	87586660	CTCF	cg04783161	1
1	87797094	87797090	87797104	CTCF	cg01023053,cg10436414,cg11969144,cg14172412,cg26680238	5
1	88646390	88646381	88646395	CTCF	cg19135382	1
1	90228756	90228752	90228766	CTCF	cg00606914,cg06363214,cg07539182,cg12369402,cg13063202,cg14181947,cg21155367	7
1	90614876	90614867	90614881	CTCF	cg10271126	1
1	91189424	91189422	91189436	CTCF	cg00271043,cg05039548,cg15469272,cg16058493,cg21542223,cg25416818,cg26568372	7
1	92077206	92077205	92077219	CTCF	cg06318676,cg09657337	2
1	92951485	92951475	92951489	CTCF	cg01258522,cg04158367,cg07968720,cg10832495,cg11954479,cg12810233,cg13138155,cg14434926,cg14475915,cg15068050,cg16358430,cg18221467,cg20813081,cg22341104,cg22461187,cg22488998,cg23328066,cg24999255,cg25232660,cg25402655,cg26027669,cg27432653	22
1	92952525	92952515	92952529	CTCF	cg04158367,cg10832495,cg11954479,cg14434926,cg14475915,cg15068050,cg16297569,cg16358430,cg17858328,cg18221467,cg22341104,cg22461187,cg22488998,cg23328066,cg24683414,cg24999255,cg25232660,cg25402655,cg26027669,cg27432653	20
1	93250572	93250564	93250578	CTCF	cg02234780,cg03044067,cg06907479,cg11226183,cg13168437,cg14681854,cg17140307,cg24312719,cg26420413	9
1	93251061	93251049	93251063	CTCF	cg06907479,cg11226183,cg13168437,cg14681854,cg17140307,cg24312719,cg26420413	7
1	93297614	93297604	93297618	CTCF	cg00395501,cg00578174,cg00661620,cg02228635,cg07054788,cg11189434,cg13858687,cg14795708,cg15497851,cg16373998	10
1	93297617	93297604	93297618	CTCF	cg00395501,cg00578174,cg00661620,cg02228635,cg07054788,cg11189434,cg13858687,cg14795708,cg15497851,cg16373998	10
1	93368135	93368125	93368139	CTCF	cg25882721	1
1	93544727	93544718	93544732	CTCF	cg05329300,cg05962718,cg08195484,cg11404133,cg14474880,cg15463775,cg16813892,cg19708337,cg26054395	9
1	93544778	93544769	93544783	CTCF	cg05962718,cg08195484,cg11404133,cg14474880,cg15463775,cg16813892,cg19708337,cg26054395	8
1	93544774	93544769	93544783	CTCF	cg05962718,cg08195484,cg11404133,cg14474880,cg15463775,cg16813892,cg19708337,cg26054395	8
1	94018403	94018392	94018406	CTCF	cg09185386,cg22803510	2
1	94168554	94168547	94168561	CTCF	cg04165508,cg10893268,cg27148368	3
1	94196357	94196347	94196361	CTCF	cg03059995,cg15551915	2
1	94339821	94339809	94339823	CTCF	cg05056328	1
1	94560847	94560840	94560854	CTCF	cg01922613,cg09234454,cg14014879	3
1	94883908	94883897	94883911	CTCF	cg02756545,cg03064968,cg09000830,cg09869791,cg11202785,cg12578791,cg15562706,cg17906523,cg21930399,cg23250288,cg24215727	11
1	95271567	95271558	95271572	CTCF	cg08865534	1
1	95507315	95507315	95507329	CTCF	cg03581218,cg14193357	2
1	98336343	98336331	98336345	CTCF	cg17752576	1
1	98854247	98854236	98854250	CTCF	cg02973930	1
1	99611840	99611831	99611845	CTCF	cg06080873	1
1	99791964	99791964	99791978	CTCF	cg16090802	1
1	100503666	100503665	100503679	CTCF	cg02083189,cg02161046,cg06639788,cg07392290,cg08740686,cg10476392,cg10820988,cg16995524,cg18270280,cg19735074,cg25758134,cg26091119,cg26612175	13
1	101985976	101985976	101985990	CTCF	cg14636454	1
1	103337849	103337845	103337859	CTCF	cg19770024	1
1	104496218	104496216	104496230	CTCF	cg00775945	1
1	108088068	108088066	108088080	CTCF	cg02380751	1
1	108482743	108482730	108482744	CTCF	cg20139841	1
1	108757499	108757486	108757500	CTCF	cg07582050	1
1	109235064	109235061	109235075	CTCF	cg00031456,cg00712898,cg00775615,cg02913884,cg03087142,cg03442642,cg03548242,cg08475117,cg09368670,cg13245472,cg14541773,cg18011080,cg18384976,cg20976968,cg22949637,cg27533872	16
1	109419613	109419606	109419620	CTCF	cg01969748,cg08274380,cg14019947,cg17938867,cg19854470,cg21726313,cg22040431,cg22161131,cg22358706,cg25527125	10
1	109419742	109419737	109419751	CTCF	cg01969748,cg08274380,cg14019947,cg17938867,cg19854470,cg21726313,cg22040431,cg22161131,cg22358706,cg25527125	10
1	109815755	109815748	109815762	CTCF	cg17243654	1
1	109825893	109825887	109825901	CTCF	cg02103745,cg04432965,cg06752594,cg07351164,cg08073214,cg09502502,cg14216290,cg18085070,cg18965989,cg21582488,cg23236025,cg27339143,cg27465475	13
1	109940566	109940562	109940576	CTCF	cg00683961,cg02175308,cg09764697,cg10087399,cg12028052,cg13926338,cg16988986,cg23032129,cg24406116	9
1	110009411	110009405	110009419	CTCF	cg02238388,cg07571041,cg07589691,cg10127483,cg11161837,cg12465704,cg12515325,cg13141442,cg13673164,cg20591472,cg21079113,cg24460301	12
1	110198714	110198714	110198728	CTCF	cg01564068,cg03075996,cg06932256,cg09245789,cg11903880,cg15069758,cg15955341,cg21451998,cg21460053,cg22247664,cg22711251,cg23940568,cg27182047	13
1	110261284	110261277	110261291	CTCF	cg03542222,cg22402988	2
1	110691787	110691773	110691787	CTCF	cg00961932,cg10761097,cg14107583	3
1	110753041	110753039	110753053	CTCF	cg00924484,cg01854652,cg02193146,cg03152785,cg03556151,cg05151228,cg13080626,cg16810724,cg16834929,cg19065748,cg21217540,cg21528620,cg23593145,cg24145610,cg26569469	15
1	110752706	110752699	110752713	CTCF	cg00924484,cg01854652,cg02193146,cg03556151,cg05151228,cg16810724,cg16834929,cg19065748,cg21217540,cg21528620,cg24145610	11
1	110752712	110752699	110752713	CTCF	cg00924484,cg01854652,cg02193146,cg03556151,cg05151228,cg16810724,cg16834929,cg19065748,cg21217540,cg21528620,cg24145610	11
1	110805644	110805640	110805654	CTCF	cg07128856	1
1	110880872	110880871	110880885	CTCF	cg02099053,cg03271175,cg06591395,cg13356884,cg15881119,cg17482391,cg18118542,cg19317012,cg20311544,cg24341556,cg25416363	11
1	111008125	111008113	111008127	CTCF	cg19288389	1
1	111161736	111161733	111161747	CTCF	cg06709072,cg12812290	2
1	111372790	111372781	111372795	CTCF	cg04047663,cg05199839	2
1	111745590	111745582	111745596	CTCF	cg08663890	1
1	112058911	112058902	112058916	CTCF	cg07314829	1
1	112162721	112162715	112162732	CTCF	cg05447486,cg07142678,cg07597871,cg09184981,cg19291823,cg21302420,cg24160066,cg24721760,cg25355888	9
1	112444374	112444368	112444382	CTCF	cg21741030	1
1	112509869	112509855	112509869	CTCF	cg21183562	1
1	112938816	112938813	112938827	CTCF	cg06565220,cg10659853,cg10841258,cg13560259,cg15626307,cg19572876,cg20648108,cg23821082,cg26213873,cg26875637	10
1	112938622	112938615	112938629	CTCF	cg06565220,cg10659853,cg10841258,cg13560259,cg15626307,cg19572876,cg20648108,cg23821082,cg26213873,cg26875637	10
1	113050769	113050755	113050769	CTCF	cg07454320,cg07639650,cg07974622,cg11140897,cg19722720,cg21454231,cg21998473,cg23923856,cg24260714,cg24525509	10
1	113217851	113217847	113217861	CTCF	cg03486409,cg03811169,cg04564646,cg05587474,cg08355353,cg11688651,cg13563745,cg14256234,cg14262371,cg16009787,cg22853526,cg24344074	12
1	113218025	113218023	113218037	CTCF	cg03486409,cg03811169,cg04564646,cg08355353,cg11688651,cg13563745,cg14256234,cg14262371,cg16009787,cg24344074	10
1	113261357	113261347	113261361	CTCF	cg02917659,cg10839663,cg15070208,cg16716189,cg23746359,cg26044038,cg26190476	7
1	113346981	113346978	113346992	CTCF	cg12737172	1
1	113466873	113466870	113466884	CTCF	cg00969680,cg05598781,cg07572909,cg10983938,cg15138236,cg23478149,cg25391143	7
1	114447880	114447876	114447890	CTCF	cg02774380,cg04516352,cg04872610,cg07398561,cg08872494,cg11169316,cg11717557,cg13572289,cg13794739,cg15852666,cg16122180,cg16599770,cg22159133,cg22443241,cg23933345,cg26154367	16
1	114472310	114472297	114472311	CTCF	cg00964039,cg01023668,cg01741735,cg01883521,cg03352347,cg04454857,cg05946692,cg08225417,cg08864035,cg08900394,cg09238756,cg12406132,cg12610119,cg15492401,cg16145701,cg16650099,cg16922557,cg18973817,cg20209213,cg25414924	20
1	114576092	114576084	114576098	CTCF	cg12989015,cg18222544	2
1	114661462	114661450	114661464	CTCF	cg01412109,cg24075096	2
1	114758263	114758251	114758265	CTCF	cg21653720	1
1	115111076	115111069	115111083	CTCF	cg00174654	1
1	115628996	115628984	115628998	CTCF	cg23999170,cg25965344	2
1	116012444	116012436	116012452	CTCF	cg13894908	1
1	116012447	116012436	116012452	CTCF	cg13894908	1
1	116137230	116137218	116137232	CTCF	cg10867870	1
1	116184464	116184456	116184470	CTCF	cg00771553,cg01372608,cg01558040,cg01829990,cg04425506,cg04533810,cg04548815,cg10649762,cg10729245,cg12336269,cg15776421,cg17198304,cg22063172,cg23025365,cg23595667,cg24686931	16
1	116184836	116184835	116184849	CTCF	cg00771553,cg01372608,cg01558040,cg01829990,cg04425506,cg04533810,cg04548815,cg10729245,cg12336269,cg17198304,cg17318344,cg22063172,cg23025365,cg23595667,cg24686931	15
1	116185181	116185171	116185185	CTCF	cg00771553,cg01372608,cg01558040,cg01829990,cg04425506,cg04533810,cg04548815,cg10729245,cg12336269,cg17318344,cg22063172,cg23025365,cg23595667,cg24686931	14
1	116249645	116249632	116249646	CTCF	cg20810993	1
1	116519313	116519308	116519322	CTCF	cg05793340,cg06646493,cg13619163,cg16631774,cg16861047,cg17881660,cg19765820,cg21286402,cg23247704	9
1	116761694	116761685	116761699	CTCF	cg15673285,cg25174719	2
1	116813468	116813458	116813472	CTCF	cg20459534	1
1	116915910	116915899	116915913	CTCF	cg02538901,cg06851900,cg06914949,cg09144709,cg09537830,cg09580336,cg10442913,cg11342277,cg11513049,cg13079047,cg14169801,cg14841875,cg15990192,cg20420826,cg25062542	15
1	117113252	117113241	117113255	CTCF	cg01932843,cg03898845,cg07560662,cg09584521,cg10317628,cg11160820,cg14042132,cg26313955	8
1	117160678	117160669	117160683	CTCF	cg07496152	1
1	117215358	117215356	117215370	CTCF	cg23804454	1
1	117368728	117368718	117368732	CTCF	cg25744552	1
1	117882821	117882814	117882828	CTCF	cg11527107	1
1	118111824	118111813	118111827	CTCF	cg12779717	1
1	118111819	118111813	118111827	CTCF	cg12779717	1
1	118358795	118358793	118358807	CTCF	cg03801699	1
1	118358807	118358793	118358807	CTCF	cg03801699	1
1	118472358	118472346	118472360	CTCF	cg01853343,cg05400613,cg05786053,cg06194479,cg07017093,cg11320143,cg12606857,cg14787290,cg14915165,cg14962774,cg15049274,cg15080701,cg15458296,cg18185393,cg19626693,cg27434137,cg27637895	17
1	119488304	119488304	119488318	CTCF	cg25273091	1
1	119623286	119623278	119623292	CTCF	cg06713813	1
1	119992672	119992669	119992683	CTCF	cg01531445	1
1	120150252	120150241	120150255	CTCF	cg11407715	1
1	120491426	120491425	120491439	CTCF	cg16045498	1
1	120611471	120611461	120611475	CTCF	cg01811378,cg07518362,cg07963760,cg10104810,cg14862075,cg21307775	6
1	144008262	144008259	144008273	CTCF	cg15554023,cg18185285	2
1	144615215	144615202	144615218	CTCF	cg17606675	1
1	145397159	145397158	145397172	CTCF	cg03001828,cg11980410,cg15202770,cg22385623	4
1	145575200	145575200	145575214	CTCF	cg01715562,cg04921814,cg05768362,cg05795157,cg07596920,cg08818139,cg11344430,cg15978276,cg21355971,cg23373718,cg23995917	11
1	145588654	145588652	145588666	CTCF	cg00025211,cg00394712,cg06218008,cg16381028,cg21622764,cg26313349,cg26759010	7
1	146570154	146570140	146570154	CTCF	cg19375933	1
1	147071315	147071310	147071324	CTCF	cg02304233,cg06849795,cg08682063,cg12608682,cg15093402,cg16002864,cg21813591	7
1	147071312	147071310	147071324	CTCF	cg02304233,cg06849795,cg08682063,cg12608682,cg15093402,cg16002864,cg21813591	7
1	147119767	147119758	147119772	CTCF	cg11602192	1
1	147228522	147228510	147228524	CTCF	cg05241201,cg19307606,cg23411589	3
1	149982606	149982602	149982616	CTCF	cg08233250,cg09065135,cg13560904,cg14792350,cg16555184,cg16698116,cg17168242,cg21284400,cg26412688	9
1	150122361	150122352	150122366	CTCF	cg00095674,cg01570589,cg11199810,cg12072973,cg14601938,cg17327184,cg18288576,cg18945035,cg19583621,cg20577019,cg22122056,cg23258881,cg23669159	13
1	150228546	150228543	150228557	CTCF	cg15503235,cg20791007,cg27589731	3
1	150505212	150505210	150505224	CTCF	cg05882172	1
1	150849076	150849074	150849088	CTCF	cg11594892,cg12912293,cg13357341,cg14371027,cg17166434,cg19889444,cg19902519,cg26228696,cg26926632	9
1	151119217	151119205	151119219	CTCF	cg01958916,cg04494683,cg05622647,cg06035839,cg06179645,cg09185948,cg23228418,cg24847154	8
1	151253683	151253680	151253694	CTCF	cg00587595,cg02326858,cg02388783,cg07309082,cg07987842,cg08927489,cg09416928,cg10633176,cg18551373	9
1	151253792	151253778	151253794	CTCF	cg00587595,cg02326858,cg02388783,cg07309082,cg07987842,cg08927489,cg09416928,cg10633176,cg18551373	9
1	151337649	151337641	151337655	CTCF	cg06526960,cg11194923	2
1	151345227	151345213	151345227	CTCF	cg00978415,cg07916011,cg11689406,cg16911672,cg18515587,cg24480379,cg24486037,cg26065909	8
1	151345226	151345213	151345227	CTCF	cg00978415,cg07916011,cg11689406,cg16911672,cg18515587,cg24480379,cg24486037,cg26065909	8
1	151584511	151584506	151584520	CTCF	cg00368415,cg00778544,cg02978142,cg04623088,cg10092158,cg13402217,cg13625205,cg22682031,cg23260635,cg23609082,cg24926775,cg26852651	12
1	151798381	151798378	151798394	CTCF	cg09171692,cg10269078,cg14204738,cg21784096	4
1	151803262	151803250	151803266	CTCF	cg22228337,cg25112191	2
1	151881871	151881858	151881872	CTCF	cg03147210,cg03940966,cg05340162,cg07017477,cg09063149,cg14539788,cg15628959,cg23231729,cg24540521,cg26347189	10
1	151969267	151969267	151969281	CTCF	cg08002355,cg09809416	2
1	152371974	152371972	152371986	CTCF	cg08912276	1
1	152432935	152432933	152432947	CTCF	cg25475281	1
1	152469946	152469945	152469959	CTCF	cg07079914	1
1	153265818	153265811	153265825	CTCF	cg00450384	1
1	153265560	153265548	153265562	CTCF	cg00450384	1
1	153285275	153285266	153285280	CTCF	cg21843015,cg25374078	2
1	153328141	153328132	153328146	CTCF	cg07039113,cg25286012	2
1	153590262	153590250	153590264	CTCF	cg05659314,cg05909049,cg08477332,cg15104031,cg16282977,cg16348003	6
1	153744563	153744562	153744576	CTCF	cg11247649	1
1	154077352	154077352	154077366	CTCF	cg11446608	1
1	154298924	154298917	154298931	CTCF	cg00581482,cg06811467,cg08190044,cg12644885,cg17094927,cg19293769,cg24296484	7
1	154439481	154439468	154439482	CTCF	cg15633035	1
1	154540472	154540462	154540476	CTCF	cg00818872,cg02293668,cg05746024,cg12654064,cg18288119,cg19312536,cg21052164,cg24498305,cg25730356	9
1	154540468	154540462	154540476	CTCF	cg00818872,cg02293668,cg05746024,cg12654064,cg18288119,cg19312536,cg21052164,cg24498305,cg25730356	9
1	154714510	154714499	154714513	CTCF	cg02328851	1
1	154721722	154721719	154721733	CTCF	cg04035904	1
1	154725208	154725208	154725222	CTCF	cg16608046	1
1	154910082	154910075	154910089	CTCF	cg04361527,cg09807979,cg10535919,cg13947272,cg16309729,cg16863678,cg19243373,cg20977411,cg22398461,cg22946670,cg22968241,cg23240663,cg24250549,cg24326661	14
1	154966014	154966006	154966020	CTCF	cg09937642,cg12756753,cg23154272,cg23840493,cg25593075	5
1	154966017	154966006	154966020	CTCF	cg09937642,cg12756753,cg23154272,cg23840493,cg25593075	5
1	154973695	154973691	154973705	CTCF	cg01825310,cg02632274,cg04868262,cg05817552,cg07238657,cg09791324,cg15065069,cg23749802	8
1	154975850	154975849	154975863	CTCF	cg00694357,cg03315562,cg04432617,cg07758077,cg09958801,cg19099983,cg19136187,cg23237634,cg24435866	9
1	155015907	155015904	155015918	CTCF	cg24561297	1
1	155034421	155034412	155034426	CTCF	cg00585901,cg13069100,cg15141467,cg18832152,cg27576241	5
1	155053599	155053597	155053613	CTCF	cg00267713,cg12741345,cg12812167,cg13096820,cg16257681,cg18828883,cg22988237	7
1	155059038	155059024	155059041	CTCF	cg14848832,cg21199495	2
1	155162562	155162556	155162570	CTCF	cg02386822,cg07399355,cg11011735,cg17257175,cg19755544,cg20949223,cg22500132,cg24512973	8
1	155279722	155279717	155279731	CTCF	cg00034416,cg05954884,cg07547864,cg12025673,cg12489819,cg26604379	6
1	155990618	155990609	155990623	CTCF	cg01511884,cg02135853,cg02607259,cg02965862,cg06251129,cg06821274,cg14639293,cg15120635,cg19891271,cg21408061,cg24557248	11
1	156023232	156023223	156023237	CTCF	cg03902642,cg09213733,cg10805514,cg11218974,cg16014989,cg16907075,cg19863630,cg22796458,cg25772341	9
1	156060683	156060669	156060685	CTCF	cg00250751,cg09084072,cg21138658	3
1	156066007	156065996	156066010	CTCF	cg00558572	1
1	156095882	156095871	156095887	CTCF	cg03946955,cg13114683,cg27182012	3
1	156216890	156216883	156216897	CTCF	cg00105102,cg06882877,cg14980620	3
1	156543897	156543889	156543903	CTCF	cg17733515	1
1	156629911	156629899	156629913	CTCF	cg09756373,cg10221746,cg11823463,cg13557139,cg15934095	5
1	156675470	156675465	156675479	CTCF	cg02068169,cg03003689,cg03645783,cg03734660,cg03757547,cg04763992,cg07966717,cg09552128,cg10314943,cg10390174,cg13091799,cg15119100,cg21647220,cg24598126,cg27493997	15
1	156860093	156860085	156860099	CTCF	cg01429408	1
1	156882741	156882732	156882746	CTCF	cg13224583,cg16112727	2
1	156894690	156894678	156894692	CTCF	cg06374307,cg09858604,cg19022717,cg24638326	4
1	157104390	157104385	157104399	CTCF	cg16242604	1
1	157108597	157108590	157108609	CTCF	cg02005385,cg03955296,cg05909475,cg07899451,cg12421032,cg16084740,cg17654766,cg19303763,cg23969559,cg26354173,cg26549326	11
1	157333535	157333530	157333544	CTCF	cg05383811	1
1	157933593	157933591	157933605	CTCF	cg01599971,cg12520969	2
1	157972132	157972123	157972137	CTCF	cg08610987	1
1	158147713	158147712	158147726	CTCF	cg03232804,cg05046020,cg05843457,cg10516993,cg10963061,cg12460133,cg12933297	7
1	159102276	159102263	159102277	CTCF	cg05821075	1
1	159745719	159745709	159745723	CTCF	cg27651741	1
1	159750432	159750420	159750434	CTCF	cg01112401,cg03341334,cg06203471,cg08548748,cg10021668,cg10663017,cg11860496,cg14236097,cg17159201,cg24649856	10
1	159799234	159799228	159799242	CTCF	cg02030497,cg05403013,cg11380786,cg12125780	4
1	159862936	159862927	159862941	CTCF	cg07740897	1
1	159902620	159902610	159902624	CTCF	cg07379893,cg13021445	2
1	159976299	159976298	159976312	CTCF	cg16772722	1
1	160001616	160001604	160001618	CTCF	cg04197051,cg05831020,cg07919901,cg08038078,cg11844079,cg12036741,cg13722693,cg15069926,cg17450446,cg23004625,cg24523950	11
1	160807475	160807463	160807477	CTCF	cg18611898	1
1	161129387	161129377	161129391	CTCF	cg01447427,cg02807409,cg08535938,cg09755039,cg13813515,cg15447511,cg15590606,cg16897415,cg18077378,cg18176482,cg22374567,cg25960196,cg26037917,cg26486702,cg26521784	15
1	161135866	161135864	161135878	CTCF	cg01531388,cg02697607,cg05062896,cg05938177,cg06723492,cg07835668,cg13394935,cg13687313,cg14978267,cg20251008,cg22851252,cg24453429,cg24642196	13
1	161179779	161179776	161179790	CTCF	cg21777674	1
1	161199892	161199881	161199895	CTCF	cg06927327	1
1	161369569	161369561	161369575	CTCF	cg00208310,cg00912467,cg01481784,cg03441844,cg04603146,cg15704968,cg16001793,cg16039960,cg19247228,cg20932849,cg23915527	11
1	161500158	161500157	161500171	CTCF	cg17276329,cg22985731,cg23027754,cg24426536	4
1	161951771	161951767	161951781	CTCF	cg20822337	1
1	162139187	162139176	162139190	CTCF	cg18158149	1
1	162958890	162958884	162958898	CTCF	cg07895681	1
1	163138007	163138004	163138018	CTCF	cg06445366	1
1	163291749	163291741	163291755	CTCF	cg01964683,cg03927165,cg07521829,cg08990088,cg09936566,cg11823214,cg14922223,cg15778350,cg16604136,cg17428694,cg19042513,cg21934237,cg21959457,cg24130534,cg25336228,cg26029744	16
1	164545690	164545688	164545702	CTCF	cg00222472,cg03323953,cg06674791,cg06750897,cg18181229,cg20682146,cg22238122,cg26326527	8
1	164793233	164793227	164793241	CTCF	cg07152605	1
1	164899813	164899805	164899819	CTCF	cg16001522	1
1	165114230	165114228	165114242	CTCF	cg01634482,cg15173270	2
1	166135887	166135887	166135901	CTCF	cg06976312,cg07761284,cg08089369,cg14153737,cg16118529,cg16403669,cg18048954,cg18166862,cg19708554,cg19864490,cg21762820,cg22629111,cg22758021,cg26247215	14
1	166699790	166699781	166699795	CTCF	cg01923690	1
1	166944800	166944793	166944807	CTCF	cg03758693,cg03841051,cg08348962,cg11503720,cg15965055,cg18323210,cg22603542,cg24340661	8
1	167026673	167026659	167026673	CTCF	cg18761368	1
1	167190071	167190063	167190077	CTCF	cg02902395,cg12908952,cg13535663,cg15268622,cg17423711,cg21182322,cg23087020,cg24809525,cg25099403,cg25378818	10
1	168054173	168054161	168054175	CTCF	cg08369777,cg13910594	2
1	168106121	168106114	168106128	CTCF	cg00416176,cg01159288,cg02697423,cg04736140,cg05029764,cg05641439,cg11588213,cg13772727,cg14891816,cg15705071,cg18232980,cg18903407,cg20526365,cg26667857,cg26878995,cg27099896	16
1	168148232	168148231	168148245	CTCF	cg01339558,cg04442704,cg13700215,cg17448168,cg17859187,cg18516024,cg19240021,cg21543519,cg22343980,cg24769045,cg25034947,cg25217428,cg25766537,cg27182764	14
1	168195177	168195168	168195182	CTCF	cg05393023,cg09854746,cg12154153,cg12468328,cg12739647,cg14843080,cg15279002,cg15328582,cg17156855,cg17873465,cg20480045,cg23691220,cg24367016	13
1	168291334	168291328	168291342	CTCF	cg01415836	1
1	169078631	169078627	169078641	CTCF	cg13104274,cg13263397	2
1	169108719	169108719	169108733	CTCF	cg23617938	1
1	169131276	169131275	169131289	CTCF	cg26511944	1
1	169455016	169455009	169455023	CTCF	cg00649606,cg00959118,cg01433556,cg02625942,cg04102760,cg06492206,cg07728920,cg13868466,cg13912204,cg18374287,cg20248356,cg26681912	12
1	169455011	169455009	169455023	CTCF	cg00649606,cg00959118,cg01433556,cg02625942,cg04102760,cg06492206,cg07728920,cg13868466,cg13912204,cg18374287,cg20248356,cg26681912	12
1	169558231	169558220	169558234	CTCF	cg01952742,cg16651328	2
1	170043998	170043995	170044009	CTCF	cg07334009,cg08397676,cg08738890,cg08913769,cg10483461,cg10753582,cg15042942,cg18052543,cg19029696,cg20327105,cg23662453	11
1	170629576	170629575	170629589	CTCF	cg03760589,cg06926146,cg11953609,cg12439157,cg15711902,cg22795586,cg22797031	7
1	170629578	170629575	170629589	CTCF	cg03760589,cg06926146,cg11953609,cg12439157,cg15711902,cg22795586,cg22797031	7
1	172413294	172413288	172413302	CTCF	cg00755993,cg02288969,cg03748243,cg07720789,cg08587864,cg09989886,cg10622825,cg11584111,cg19408915	9
1	172419238	172419231	172419245	CTCF	cg17486396	1
1	173398816	173398803	173398817	CTCF	cg12488315,cg20420007	2
1	173398817	173398803	173398817	CTCF	cg12488315,cg20420007	2
1	173639023	173639012	173639026	CTCF	cg04092747,cg06372962,cg12525949,cg13990746,cg15680620,cg17014785,cg22529184,cg26044223	8
1	173660460	173660457	173660474	CTCF	cg01290195	1
1	174129131	174129126	174129140	CTCF	cg04555228,cg06833062,cg07519545,cg07819919,cg13153377,cg15933028,cg18504532,cg19440254,cg22398959,cg22795185,cg25617120,cg26001030	12
1	175726726	175726713	175726727	CTCF	cg03946741	1
1	176344310	176344297	176344311	CTCF	cg03290550	1
1	177150945	177150932	177150946	CTCF	cg02102020,cg03884587,cg06321345,cg12042448,cg16756827,cg19161000,cg27174972	7
1	177398566	177398559	177398573	CTCF	cg27094531	1
1	177787180	177787169	177787183	CTCF	cg18251761	1
1	178331144	178331138	178331152	CTCF	cg25124891	1
1	178331143	178331138	178331152	CTCF	cg25124891	1
1	178511812	178511801	178511815	CTCF	cg00057676,cg00498603,cg04523520,cg13184734,cg13948074,cg15365210,cg16140449,cg26691567	8
1	178517458	178517449	178517463	CTCF	cg16294073	1
1	178694469	178694469	178694483	CTCF	cg00833394,cg06208651,cg07361180,cg14014471,cg14736905,cg15652014,cg16394775,cg24412744,cg25384333	9
1	178694331	178694318	178694332	CTCF	cg00833394,cg06208651,cg07361180,cg14014471,cg14736905,cg15652014,cg16394775,cg24412744,cg25384333	9
1	178694631	178694618	178694632	CTCF	cg00833394,cg06208651,cg07361180,cg14014471,cg14736905,cg15652014,cg24412744	7
1	178855210	178855201	178855215	CTCF	cg00145303,cg04776542,cg13724466	3
1	178994824	178994821	178994835	CTCF	cg00562731,cg01426743,cg05383153,cg06528214,cg09510979,cg12629244,cg15503006,cg17252808,cg21253162,cg22332891,cg23891286	11
1	179163152	179163151	179163165	CTCF	cg13077478	1
1	180123961	180123952	180123966	CTCF	cg03111951,cg03208016,cg06894687,cg07360182,cg07983706,cg08007338,cg08569016,cg08755040,cg08812504	9
1	180228492	180228481	180228495	CTCF	cg16446863	1
1	180886596	180886590	180886604	CTCF	cg00864916,cg07732114	2
1	180894871	180894865	180894879	CTCF	cg17021487	1
1	181058646	181058644	181058658	CTCF	cg01678753,cg03897866,cg10500218,cg11496811,cg12712846,cg26612165	6
1	181074108	181074101	181074115	CTCF	cg01697986,cg04890480,cg08269389,cg11383374,cg12074154,cg24385733	6
1	181135895	181135895	181135909	CTCF	cg16968178	1
1	181360798	181360787	181360801	CTCF	cg20771185	1
1	181412030	181412021	181412035	CTCF	cg24261666	1
1	182031031	182031028	182031042	CTCF	cg04124909,cg04130507,cg05094706,cg13498800	4
1	182368673	182368669	182368683	CTCF	cg00327187	1
1	182368334	182368334	182368348	CTCF	cg00327187	1
1	183441331	183441330	183441344	CTCF	cg01486576,cg02105034,cg04719420,cg06934615,cg07180603,cg14542850,cg23735442,cg24059026,cg25219591,cg25320221,cg26256010	11
1	183441295	183441281	183441295	CTCF	cg01486576,cg02105034,cg04719420,cg06934615,cg07180603,cg14542850,cg23735442,cg24059026,cg25219591,cg25320221,cg26256010	11
1	183441336	183441330	183441344	CTCF	cg01486576,cg02105034,cg04719420,cg06934615,cg07180603,cg14542850,cg23735442,cg24059026,cg25219591,cg25320221,cg26256010	11
1	183867335	183867333	183867347	CTCF	cg02549409	1
1	183866551	183866539	183866553	CTCF	cg02549409	1
1	184112694	184112692	184112706	CTCF	cg11889993	1
1	184633418	184633413	184633427	CTCF	cg05045817,cg13380612,cg17519955,cg18807011,cg24806066	5
1	184923466	184923454	184923468	CTCF	cg17464436	1
1	185703106	185703099	185703113	CTCF	cg00098693,cg06194982,cg06361272,cg08276497,cg13496323,cg13788537,cg14172633,cg16721191,cg17286253,cg18390472,cg23015831,cg24514412,cg26145926	13
1	186274289	186274289	186274303	CTCF	cg11245017	1
1	186887420	186887407	186887421	CTCF	cg17391104	1
1	188704895	188704894	188704908	CTCF	cg13531205	1
1	189119055	189119051	189119065	CTCF	cg03792111	1
1	192778345	192778336	192778350	CTCF	cg02373882,cg05374271,cg07575624,cg07914309,cg10965404,cg12047012,cg13976876,cg20094435,cg20295040,cg20315136,cg22561749,cg26227484,cg26913977,cg27062284	14
1	192778044	192778035	192778049	CTCF	cg02373882,cg05374271,cg07575624,cg07914309,cg10965404,cg12047012,cg13976876,cg20094435,cg20295040,cg20315136,cg22561749,cg26227484,cg26913977,cg27062284	14
1	193028548	193028536	193028550	CTCF	cg00115313,cg03161324,cg04402184,cg05576974,cg05931087,cg08913815,cg09513609,cg10258256,cg12109738,cg13198235,cg15235185,cg16094925,cg17452619,cg19360057,cg20595022,cg22979504,cg25382338,cg25463822,cg27098160	19
1	193489260	193489246	193489262	CTCF	cg25613896	1
1	194086919	194086915	194086929	CTCF	cg00794722,cg07826526	2
1	194858529	194858529	194858543	CTCF	cg01857937	1
1	195909180	195909175	195909189	CTCF	cg06404080	1
1	196866759	196866746	196866760	CTCF	cg10627839,cg15100757,cg20784841	3
1	197148333	197148319	197148333	CTCF	cg19817104	1
1	197878087	197878085	197878099	CTCF	cg14653136	1
1	198434881	198434877	198434891	CTCF	cg03684981	1
1	198553549	198553548	198553562	CTCF	cg06517813,cg17146638	2
1	199082590	199082579	199082593	CTCF	cg08046288	1
1	201021845	201021842	201021856	CTCF	cg15929522	1
1	201083551	201083538	201083552	CTCF	cg00891176,cg01987224,cg04107533,cg06353614,cg08885800,cg13362272,cg17766148,cg17810781,cg18471160,cg22815214,cg24554319,cg24849736	12
1	201374659	201374652	201374666	CTCF	cg10210094	1
1	201551627	201551621	201551635	CTCF	cg06302613	1
1	201591246	201591244	201591258	CTCF	cg09969829,cg21279353	2
1	201665814	201665802	201665816	CTCF	cg05695876	1
1	201672230	201672219	201672233	CTCF	cg19885284	1
1	201865213	201865199	201865213	CTCF	cg17271504	1
1	201952466	201952458	201952472	CTCF	cg00669420,cg01036148,cg04099697,cg04517244,cg06851827,cg08802034,cg12479090,cg15650530,cg17919206,cg19676312,cg20362147,cg21827626,cg22567275,cg23605328,cg26344104	15
1	202101605	202101591	202101605	CTCF	cg08621778	1
1	202176539	202176539	202176553	CTCF	cg24593707	1
1	202626893	202626893	202626907	CTCF	cg02800071	1
1	202776572	202776559	202776573	CTCF	cg00528052,cg00571448,cg04504182,cg05261239,cg11221497,cg13253785,cg16427865,cg17618876,cg25911023,cg27531483	10
1	202780079	202780076	202780090	CTCF	cg06092654,cg10101463,cg13993945,cg20415365,cg20677516	5
1	202854147	202854138	202854152	CTCF	cg23652734	1
1	202936288	202936282	202936296	CTCF	cg01078576,cg05348768,cg05816157,cg06292532,cg06876708,cg07771034,cg07915528,cg08925398,cg10809872,cg11663975,cg16520800,cg18275051,cg20133313,cg27169858	14
1	203097538	203097532	203097546	CTCF	cg00256767,cg03547181,cg04563290,cg05803596,cg07232945,cg07849735,cg12794758,cg16293981,cg18960668,cg20142535,cg22730967,cg24408776,cg27480064	13
1	203259676	203259675	203259689	CTCF	cg06215984,cg19769827	2
1	203276476	203276475	203276489	CTCF	cg01798157,cg23371584	2
1	203295020	203295011	203295025	CTCF	cg12630576	1
1	203333839	203333829	203333843	CTCF	cg21121209	1
1	203594890	203594881	203594895	CTCF	cg06637618,cg17589633,cg19791253,cg22158707	4
1	203597590	203597583	203597597	CTCF	cg03161476,cg04148762,cg13558971,cg17721249,cg27173151	5
1	203765083	203765079	203765093	CTCF	cg01573804,cg04582424,cg06865749,cg07376846,cg07626501,cg09852199,cg10815486,cg11841335,cg17503596,cg18649601,cg19972735,cg20630889,cg23971484,cg25200909	14
1	204131691	204131677	204131691	CTCF	cg10799486,cg21847957	2
1	204253654	204253640	204253654	CTCF	cg20743374	1
1	204326758	204326746	204326763	CTCF	cg18664548	1
1	204413888	204413884	204413898	CTCF	cg02539609,cg08406749	2
1	204415185	204415172	204415186	CTCF	cg17419461	1
1	204464166	204464163	204464177	CTCF	cg17807824,cg20123452,cg25662173,cg25732282	4
1	204654148	204654144	204654158	CTCF	cg03027354,cg04698187,cg05785298,cg05785988,cg16339644,cg17838427,cg22817352,cg24602552	8
1	204654276	204654262	204654276	CTCF	cg03027354,cg04698187,cg05785298,cg05785988,cg16339644,cg17112828,cg17838427,cg22817352,cg24602552	9
1	204700783	204700772	204700786	CTCF	cg08241939,cg25376586	2
1	204700775	204700772	204700786	CTCF	cg08241939,cg25376586	2
1	204776741	204776741	204776755	CTCF	cg22742426	1
1	204958560	204958558	204958572	CTCF	cg04919456	1
1	205227487	205227484	205227498	CTCF	cg16530596	1
1	205241009	205240996	205241010	CTCF	cg21643547	1
1	205312651	205312650	205312664	CTCF	cg00407231,cg10567964,cg12132731,cg12284872,cg13615187,cg19593949,cg24343980	7
1	205517537	205517530	205517544	CTCF	cg24337829	1
1	205561204	205561192	205561206	CTCF	cg00855731,cg02637320,cg04740665,cg06740296,cg07945777,cg10398288,cg11334004,cg12481266,cg15108984,cg18271913,cg21264372	11
1	205638311	205638299	205638313	CTCF	cg06673972,cg22556677	2
1	205641826	205641817	205641831	CTCF	cg01316532,cg17723122	2
1	205782166	205782155	205782169	CTCF	cg00097626,cg00664682,cg01654312,cg03046812,cg03273382,cg03827427,cg05738246,cg09064754,cg16315748,cg23034840,cg23951618,cg25022560	12
1	205810729	205810729	205810743	CTCF	cg00822735	1
1	205827914	205827909	205827923	CTCF	cg23877998	1
1	205909073	205909070	205909084	CTCF	cg14783790,cg16003790	2
1	206234598	206234590	206234604	CTCF	cg01203934,cg12650480,cg14858188	3
1	206730574	206730561	206730575	CTCF	cg01917016,cg02589695,cg08617916,cg21204904,cg21218864,cg22401939,cg22871559,cg23520347,cg23579770,cg24121864	10
1	206776681	206776673	206776687	CTCF	cg04169742,cg09383143	2
1	206837716	206837710	206837724	CTCF	cg15559938	1
1	206907925	206907924	206907938	CTCF	cg09011945	1
1	207086038	207086026	207086042	CTCF	cg03652176,cg12430618	2
1	207086593	207086589	207086603	CTCF	cg12430618	1
1	207575129	207575124	207575138	CTCF	cg19257828	1
1	207887177	207887164	207887178	CTCF	cg05057374	1
1	207887176	207887164	207887178	CTCF	cg05057374	1
1	207921668	207921657	207921671	CTCF	cg16444015	1
1	208351817	208351814	208351828	CTCF	cg14432066,cg22364465,cg23852007	3
1	208425917	208425912	208425926	CTCF	cg05566802,cg06191042,cg12895728	3
1	208425920	208425912	208425926	CTCF	cg05566802,cg06191042,cg12895728	3
1	209203307	209203306	209203320	CTCF	cg17857574	1
1	209236324	209236323	209236337	CTCF	cg25492319	1
1	209364295	209364283	209364297	CTCF	cg04018749	1
1	209422208	209422194	209422208	CTCF	cg23262094	1
1	209723018	209723008	209723022	CTCF	cg01107905,cg24077977,cg27651924	3
[truncated: 125,337 more rows]
