# Supplementary material for: Rare genetic variation at transcription factor binding sites modulates local DNA methylation profiles
Source: PLoS Genet. 2020 Nov 20;16(11):e1009189. doi: 10.1371/journal.pgen.1009189 (PMC7679001; doi:10.1371/journal.pgen.1009189)
Supplement: S3 Table — (XLSX) [file pgen.1009189.s005.xlsx]

## Sheet: S3 Table
S3 Table. Permutation test for individual TFBS to test local effect of the disruption of TFBS by rare SNV on DNA methylation.
TFBS	Number of TFBS on factorbook	Merged TFBS with same Rare SNV	P-value (10,000 permutations)	Bonferroni-corrected P-value	Bonferroni-corrected P-value (-log10)	Enrichment Extreme DNA Methylation	Significant
CTCF	158004	9920	0	0	4	1.59318	Yes
MAZ=UAK42	130536	9605	0	0	4	1.26903	Yes
SP1	83782	7195	0	0	4	1.28507	Yes
EGR1	67782	7614	0	0	4	1.23181	Yes
E2F4	48827	6012	0	0	4	1.22902	Yes
NRF1	43592	3456	0	0	4	1.26743	Yes
UA3	32281	3157	0	0	4	1.24683	Yes
E2F1	37259	2855	0	0	4	1.36779	Yes
UAK25	28092	2624	0	0	4	1.75527	Yes
ZNF263	75577	3312	0	0	4	1.27768	Yes
AP1	166122	4067	0	0	4	1.38274	Yes
ELF1	24872	1330	0	0	4	1.77504	Yes
PU1	64532	2048	0	0	4	1.62773	Yes
PAX5	15041	1549	0	0	4	1.27063	Yes
ZNF143-ext	18180	1582	0	0	4	1.29893	Yes
YY1	27772	1596	0	0	4	1.2526	Yes
CREB-ext	8816	1104	0	0	4	1.4314	Yes
ZNF143	15730	1260	0	0	4	1.297	Yes
USF	52584	1879	0	0	4	1.34673	Yes
AP2	28487	1502	0	0	4	1.32303	Yes
REST	17275	1356	0	0	4	1.27835	Yes
GABP	16845	930	0	0	4	1.8022	Yes
MAX	29926	1617	0	0	4	1.29314	Yes
CTCF-ext	24963	1397	0	0	4	1.35956	Yes
EBF1	43843	1593	0	0	4	1.2884	Yes
UAK17	7309	913	0	0	4	1.32216	Yes
NFKB1	27707	1086	0	0	4	1.43676	Yes
ETS1	27724	802	0	0	4	1.75747	Yes
UAK18	5450	639	0	0	4	1.36628	Yes
v-JUN	33871	1057	0	0	4	1.35888	Yes
BHLHE40	16726	822	0	0	4	1.36937	Yes
UAK35	8823	438	0	0	4	2.00349	Yes
UAK27	18444	723	0	0	4	1.82911	Yes
TCF3	14002	534	0.0001	0.0133	1.8761	1.43284	Yes
RUNX1	30180	449	0	0	4	2.23609	Yes
RXRA	12496	554	0.0003	0.0399	1.399	1.39749	Yes
STAT1	20701	662	0.0002	0.0266	1.5751	1.42689	Yes
UAK26	11917	390	0	0	4	2.19201	Yes
ELK4	3786	228	0	0	4	1.83809	Yes
ELF	4236	172	0	0	4	2.00612	Yes
B-Box	2087	192	0	0	4	1.86199	Yes
UA4	5516	277	0.0002	0.0266	1.5751	1.50539	Yes
CREB	4860	229	0.0002	0.0266	1.5751	1.53806	Yes
UAK30	10169	202	0.0002	0.0266	1.5751	1.80391	Yes
SRF	8895	220	0.0002	0.0266	1.5751	1.6785	Yes
UAK58	4538	193	0.0001	0.0133	1.8761	1.88922	Yes
TAL1	12081	177	0.0005	0.0665	1.1772	1.78815	No
UA1	8039	598	0.0009	0.1197	0.9219	1.26477	No
MYC	30581	1960	0.0015	0.1995	0.7001	1.15563	No
NFIC	5346	242	0.0016	0.2128	0.672	1.48925	No
UAK33	750	69	0.0018	0.2394	0.6209	1.72776	No
UAK31	9481	271	0.0024	0.3192	0.4959	1.45597	No
GATA1-ext	17773	817	0.0032	0.4256	0.371	1.28125	No
FOXA	59227	1941	0.0036	0.4788	0.3198	1.19059	No
UAK46	2275	82	0.0041	0.5453	0.2634	1.79618	No
CEBPB	62355	1880	0.0042	0.5586	0.2529	1.18874	No
UAK20	34713	1142	0.0057	0.7581	0.1203	1.19758	No
UAK22	4412	193	0.006	0.798	0.098	1.42847	No
NFY	30727	1433	0.0071	0.9443	0.0249	1.16208	No
POU2F2	6041	213	0.0074	0.9842	0.0069	1.48797	No
STAT2	1375	60	0.0085	1.1305	-0.0533	1.72716	No
ZNF281	13570	868	0.0087	1.1571	-0.0634	1.16883	No
NR3C1	15970	728	0.0088	1.1704	-0.0683	1.25838	No
MEF2	8869	242	0.0102	1.3566	-0.1325	1.41448	No
NFE2	26151	931	0.0102	1.3566	-0.1325	1.23016	No
UAK19	32911	655	0.0132	1.7556	-0.2444	1.23539	No
GATA3	9451	204	0.0135	1.7955	-0.2542	1.45209	No
NR2C2	2559	177	0.0148	1.9684	-0.2941	1.34102	No
UA2	6869	422	0.0149	1.9817	-0.297	1.22593	No
UAK45	9842	685	0.0155	2.0615	-0.3142	1.16856	No
UAK49	9184	215	0.0156	2.0748	-0.317	1.3925	No
TEAD4	17775	514	0.0157	2.0881	-0.3198	1.25241	No
SOX2-OCT4	3560	107	0.0173	2.3009	-0.3619	1.65123	No
UAK61	3250	124	0.0215	2.8595	-0.4563	1.4482	No
UA6	710	68	0.0299	3.9767	-0.5995	1.44454	No
UAK34	3763	120	0.034	4.522	-0.6553	1.39469	No
UAK60	3542	76	0.0432	5.7456	-0.7593	1.65248	No
TCF12	23862	827	0.0527	7.0091	-0.8457	1.1327	No
UAK59	2539	55	0.0595	7.9135	-0.8984	1.67618	No
RFX5	10245	614	0.0596	7.9268	-0.8991	1.14529	No
GFI1	4927	109	0.0674	8.9642	-0.9525	1.40209	No
TCF7L2	22262	521	0.0682	9.0706	-0.9576	1.19225	No
GATA1	32249	637	0.0865	11.5045	-1.0609	1.15735	No
v-Maf	53345	1178	0.0882	11.7306	-1.0693	1.12164	No
UAK29	14865	313	0.0949	12.6217	-1.1011	1.18756	No
V_RFX1_02	1931	125	0.0953	12.6749	-1.1029	1.21764	No
UAK52	7613	154	0.0964	12.8212	-1.1079	1.2333	No
UA9	9041	315	0.0985	13.1005	-1.1173	1.17579	No
UAK43	1187	26	0.1032	13.7256	-1.1375	1.60512	No
V_AP4_01	2905	58	0.1032	13.7256	-1.1375	1.43535	No
UA11	204	6	0.1078	14.3374	-1.1565	1.75476	No
UAK57	3182	236	0.1101	14.6433	-1.1656	1.15191	No
UAK23	3105	95	0.1233	16.3989	-1.2148	1.28763	No
UAK36	5968	94	0.1418	18.8594	-1.2755	1.27875	No
UAK21	1354	184	0.1482	19.7106	-1.2947	1.13609	No
UAK50	3122	135	0.1526	20.2958	-1.3074	1.24108	No
V_P50RELAP65_Q5_01	2181	139	0.1787	23.7671	-1.376	1.18585	No
UAK41	5860	164	0.1883	25.0439	-1.3987	1.16415	No
UAK53	6	1	0.1893	25.1769	-1.401	0	No
NFY-UA2	2506	301	0.194	25.802	-1.4117	1.09334	No
UAK28	11920	383	0.2027	26.9591	-1.4307	1.10855	No
UAK32	21	2	0.2078	27.6374	-1.4415	0	No
PRDM1	9262	291	0.2173	28.9009	-1.4609	1.11077	No
HNF4	26564	907	0.2683	35.6839	-1.5525	1.05286	No
UAK47	1849	44	0.2763	36.7479	-1.5652	1.13333	No
UAK51	3999	231	0.2784	37.0272	-1.5685	1.08533	No
SREBF1	459	24	0.2823	37.5459	-1.5746	1.12246	No
UAK16	13292	297	0.2966	39.4478	-1.596	1.06267	No
NR4A1	90	4	0.3168	42.1344	-1.6246	0	No
V_PU1_Q4	5868	209	0.3192	42.4536	-1.6279	1.06183	No
UA14	149	11	0.3496	46.4968	-1.6674	1.00309	No
UAK39	4688	184	0.3529	46.9357	-1.6715	1.054	No
UA7	2470	246	0.39	51.87	-1.7149	1.02755	No
HSF1	476	24	0.4142	55.0886	-1.7411	0.942157	No
ZEB1	3310	102	0.4695	62.4435	-1.7955	0.981363	No
UAK37	2557	50	0.4707	62.6031	-1.7966	0.883097	No
TBP	815	101	0.4801	63.8533	-1.8052	0.988933	No
UAK40	10618	296	0.4836	64.3188	-1.8083	0.994641	No
UAK54	2218	139	0.4858	64.6114	-1.8103	0.981059	No
ESR1	15168	710	0.5766	76.6878	-1.8847	0.973894	No
ESRRA	544	23	0.5954	79.1882	-1.8987	0.768261	No
UA8	5700	133	0.634	84.322	-1.9259	0.831006	No
BARHL2	841	28	0.6739	89.6287	-1.9524	0.582372	No
TEAD1	12497	244	0.6792	90.3336	-1.9558	0.892282	No
UAK56	2169	123	0.6994	93.0202	-1.9686	0.85952	No
UAK48	4958	173	0.719	95.627	-1.9806	0.876977	No
UAK38	2955	52	0.7678	102.117	-2.0091	0.502275	No
SOX2	1068	14	0.7774	103.394	-2.0145	0	No
UAK24	618	46	0.7936	105.549	-2.0235	0.641052	No
UA10	1189	27	0.8635	114.846	-2.0601	0	No
A-Box	592	139	0.9229	122.746	-2.089	0.762168	No
UAK55	725	34	0.9417	125.246	-2.0978	0.222099	No
UAK44	8	#N/A	No	No	No	No	No
