# Supplementary material for: Rare genetic variation at transcription factor binding sites modulates local DNA methylation profiles
Source: PLoS Genet. 2020 Nov 20;16(11):e1009189. doi: 10.1371/journal.pgen.1009189 (PMC7679001; doi:10.1371/journal.pgen.1009189)
Supplement: S4 Table — (XLSX) [file pgen.1009189.s006.xlsx]

## Sheet: S4 Table
S4 Table. EPIC probes associated with extreme DNA methylation upon disruption of TFBS by rare SNV.
Chr.hg19	Rare variant MapInfo	Start TFBS	End TFBS	Illumina EPIC TargetID Probe	TFBs	Beta-value Carrier	Mean Beta-value SNV Non-carriers	SD Beta-value SNV Non-carriers	TFBS Associated with extreme Methylation values
1	999668	999663	999681	cg11405655	AP1	0.506	0.20287	0.0532	Yes
1	999668	999663	999681	cg21139076	AP1	0.1621	0.0822	0.01877	Yes
1	999668	999663	999681	cg07549208	AP1	0.4015	0.08525	0.0353	Yes
1	6053851	6053847	6053860	cg10224655	AP1	0.2928	0.2123	0.04179	Yes
1	18857640	18857634	18857652	cg01730433	AP1	0.4006	0.23373	0.0835	Yes
1	22182459	22182448	22182466	cg09097594	AP1	0.8027	0.883	0.03968	Yes
1	22586138	22586134	22586147	cg13014204	AP1	0.5547	0.66762	0.06533	Yes
1	33473051	33473046	33473059	cg11202380	AP1	0.95	0.89602	0.02482	Yes
1	45243018	45243018	45243031	cg17883491	AP1	0.7129	0.89352	0.03395	Yes
1	45243032	45243023	45243036	cg19723596	AP1	0.8649	0.92585	0.01526	Yes
1	45243032	45243023	45243036	cg22433141	AP1	0.8747	0.93568	0.01547	Yes
1	52456481	52456479	52456492	cg01879039	AP1	0.587	0.50681	0.04239	Yes
1	52456481	52456479	52456492	cg01879039	AP1	0.6312	0.50681	0.04239	Yes
1	52456481	52456479	52456492	cg00856580	AP1	0.7324	0.62139	0.05801	Yes
1	52456481	52456479	52456492	cg00856580	AP1	0.7594	0.62139	0.05801	Yes
1	52456481	52456479	52456492	cg04898719	AP1	0.38	0.31409	0.03668	Yes
1	56097356	56097343	56097356	cg24803390	AP1	0.787	0.4555	0.19843	Yes
1	58824146	58824139	58824157	cg08249075	AP1	0.8249	0.69346	0.07584	Yes
1	60135575	60135574	60135587	cg11425788	AP1	0.6504	0.75199	0.04954	Yes
1	61730050	61730040	61730058	cg17995347	AP1	0.8424	0.78473	0.03638	Yes
1	62305497	62305489	62305502	cg27208806	AP1	0.6202	0.73658	0.04539	Yes
1	68152505	68152501	68152514	cg20783262	AP1	0.2476	0.17399	0.03831	Yes
1	75118721	75118712	75118725	cg07494719	AP1	0.7708	0.67253	0.04711	Yes
1	84814182	84814173	84814186	cg22529952	AP1	0.5808	0.77488	0.08887	Yes
1	85069694	85069683	85069696	cg15736973	AP1	0.9335	0.87451	0.02624	Yes
1	90404064	90404053	90404066	cg18174486	AP1	0.9085	0.85432	0.03248	Yes
1	90404064	90404053	90404066	cg18174486	AP1	0.9085	0.85432	0.03248	Yes
1	109818004	109818002	109818015	cg03301213	AP1	0.6777	0.86443	0.06048	Yes
1	109818004	109818002	109818015	cg00908766	AP1	0.22	0.55694	0.08852	Yes
1	109850228	109850220	109850238	cg18138385	AP1	0.8027	0.88837	0.03304	Yes
1	110695029	110695016	110695034	cg05783233	AP1	0.3609	0.45586	0.05296	Yes
1	145440386	145440377	145440395	cg26974062	AP1	0.0652	0.22303	0.19944	Yes
1	155102424	155102411	155102424	cg14425448	AP1	0.46	0.22732	0.06177	Yes
1	155102424	155102411	155102424	cg07207669	AP1	0.8786	0.70799	0.07889	Yes
1	155102424	155102411	155102424	cg06639488	AP1	0.4283	0.31245	0.04329	Yes
1	156092815	156092811	156092824	cg02997316	AP1	0.1273	0.05246	0.02383	Yes
1	156473326	156473322	156473335	cg07794409	AP1	0.4428	0.29955	0.05977	Yes
1	161494084	161494080	161494093	cg00769882	AP1	0.5091	0.42704	0.03735	Yes
1	171226513	171226507	171226525	cg16763840	AP1	0.7585	0.81028	0.02774	Yes
1	179852983	179852981	179852994	cg08087560	AP1	0.3	0.19451	0.05382	Yes
1	183273223	183273213	183273226	cg17314277	AP1	0.78	0.70819	0.04103	Yes
1	186590326	186590326	186590339	cg15002347	AP1	0.6917	0.52131	0.06414	Yes
1	196996663	196996659	196996672	cg15062749	AP1	0.7739	0.63538	0.06268	Yes
1	205558074	205558068	205558086	cg24435996	AP1	0.9313	0.85946	0.06434	Yes
1	206897356	206897346	206897359	cg25741609	AP1	0.3247	0.49357	0.07434	Yes
1	223576017	223576011	223576029	cg00038020	AP1	0.8678	0.8155	0.03045	Yes
1	236026327	236026320	236026338	cg18130058	AP1	0.7777	0.70435	0.03839	Yes
1	236697880	236697871	236697884	cg17720338	AP1	0.8176	0.70032	0.05121	Yes
1	239524932	239524923	239524941	cg11041022	AP1	0.9098	0.85369	0.02711	Yes
2	9252388	9252381	9252399	cg03429644	AP1	0.5352	0.26941	0.05826	Yes
2	11356600	11356591	11356604	cg26666345	AP1	0.6196	0.70108	0.03701	Yes
2	11483009	11482998	11483011	cg17531288	AP1	0.5305	0.62529	0.04768	Yes
2	20436395	20436383	20436396	cg26534547	AP1	0.8114	0.75328	0.02731	Yes
2	26235555	26235555	26235568	cg05656900	AP1	0.7092	0.78222	0.037	Yes
2	45511546	45511537	45511550	cg26402684	AP1	0.9208	0.83737	0.05701	Yes
2	46636382	46636369	46636387	cg07273698	AP1	0.8638	0.93701	0.01744	Yes
2	56749847	56749843	56749856	cg23230557	AP1	0.5791	0.38945	0.09781	Yes
2	57672046	57672035	57672048	cg23765838	AP1	0.8909	0.82578	0.04442	Yes
2	68880908	68880897	68880910	cg15983109	AP1	0.3391	0.03375	0.00641	Yes
2	105851991	105851982	105852000	cg11064411	AP1	0.877	0.71899	0.09735	Yes
2	109278795	109278785	109278798	cg22757569	AP1	0.4414	0.65811	0.06586	Yes
2	111875903	111875897	111875910	cg05826458	AP1	0.1168	0.19846	0.04579	Yes
2	113483569	113483562	113483575	cg17335258	AP1	0.7955	0.65385	0.0638	Yes
2	145090237	145090232	145090250	cg11540341	AP1	0.1581	0.21734	0.03495	Yes
2	145090237	145090232	145090250	cg08167918	AP1	0.9356	0.87626	0.04411	Yes
2	146410964	146410952	146410970	cg24460235	AP1	0.8048	0.87973	0.0188	Yes
2	152954008	152954003	152954021	cg00539908	AP1	0.2795	0.182	0.04146	Yes
2	152954008	152954003	152954021	cg03563100	AP1	0.3949	0.2966	0.05155	Yes
2	158936282	158936280	158936293	cg25069631	AP1	0.7864	0.8508	0.02866	Yes
2	160256427	160256416	160256434	cg24696112	AP1	0.6059	0.70079	0.04633	Yes
2	179269309	179269307	179269320	cg05147708	AP1	0.5506	0.43298	0.06176	Yes
2	179269309	179269307	179269320	cg20587874	AP1	0.5571	0.40394	0.06952	Yes
2	192176546	192176533	192176546	cg19841896	AP1	0.8233	0.76827	0.03671	Yes
2	201981409	201981408	201981421	cg01779076	AP1	0.3749	0.26828	0.05449	Yes
2	203695339	203695329	203695342	cg24775884	AP1	0.7729	0.69576	0.04356	Yes
2	203695339	203695329	203695342	cg10035818	AP1	0.7614	0.6745	0.04868	Yes
2	207630726	207630723	207630736	cg01399068	AP1	0.134	0.07406	0.0244	Yes
2	207630726	207630723	207630736	cg04237942	AP1	0.707	0.78356	0.026	Yes
2	208202622	208202622	208202635	cg14644473	AP1	0.7915	0.8659	0.02533	Yes
2	208393278	208393276	208393289	cg01936702	AP1	0.9283	0.87251	0.04182	Yes
2	208393278	208393276	208393289	cg25158734	AP1	0.4047	0.30509	0.05686	Yes
2	217238435	217238428	217238441	cg03106056	AP1	0.6705	0.55759	0.06582	Yes
2	225133307	225133302	225133320	cg18908660	AP1	0.6525	0.33695	0.1001	Yes
2	227355132	227355119	227355137	cg10933371	AP1	0.684	0.77527	0.03598	Yes
2	228260420	228260413	228260431	cg09767412	AP1	0.6862	0.80541	0.04998	Yes
2	234252018	234252009	234252022	cg09243721	AP1	0.8625	0.80763	0.0312	Yes
2	235872731	235872731	235872744	cg25818611	AP1	0.8229	0.74149	0.05146	Yes
2	239403088	239403087	239403100	cg03217587	AP1	0.1389	0.07333	0.01179	Yes
2	241851258	241851251	241851264	cg24980709	AP1	0.7552	0.88441	0.03397	Yes
2	242501429	242501428	242501441	cg03072665	AP1	0.763	0.67646	0.04663	Yes
3	4856192	4856179	4856197	cg14063109	AP1	0.7799	0.88235	0.03585	Yes
3	12465937	12465926	12465944	cg16470128	AP1	0.5925	0.29428	0.07936	Yes
3	25659691	25659691	25659704	cg00011905	AP1	0.6811	0.81603	0.03527	Yes
3	34463468	34463456	34463469	cg05518088	AP1	0.4305	0.5912	0.08581	Yes
3	49458618	49458615	49458628	cg18410166	AP1	0.3684	0.26783	0.057	Yes
3	64251906	64251900	64251913	cg00134602	AP1	0.4094	0.62079	0.06081	Yes
3	66456351	66456350	66456363	cg26691316	AP1	0.7384	0.65367	0.05027	Yes
3	70410351	70410351	70410364	cg04058669	AP1	0.7392	0.82115	0.02873	Yes
3	101812131	101812129	101812142	cg24319623	AP1	0.5753	0.37024	0.08186	Yes
3	112274821	112274817	112274830	cg18011404	AP1	0.6064	0.46036	0.07294	Yes
3	112274821	112274817	112274830	cg18011404	AP1	0.6939	0.46036	0.07294	Yes
3	112323420	112323408	112323426	cg23451678	AP1	0.3713	0.27341	0.04701	Yes
3	117341590	117341577	117341595	cg15230397	AP1	0.7714	0.66755	0.06748	Yes
3	127799335	127799331	127799344	cg14010002	AP1	0.7866	0.86199	0.03836	Yes
3	128201853	128201844	128201857	cg01908133	AP1	0.6644	0.80455	0.0564	Yes
3	140813163	140813162	140813175	cg10688950	AP1	0.438	0.83169	0.10409	Yes
3	151869225	151869215	151869228	cg03208455	AP1	0.8232	0.88535	0.02995	Yes
3	152437265	152437258	152437276	cg07403610	AP1	0.8172	0.72092	0.04009	Yes
3	169067357	169067349	169067362	cg11643041	AP1	0.2236	0.36746	0.10382	Yes
3	169293262	169293249	169293262	cg21379099	AP1	0.2341	0.46348	0.12601	Yes
3	170767815	170767812	170767825	cg00189975	AP1	0.2443	0.10227	0.03339	Yes
3	181340318	181340309	181340322	cg21554715	AP1	0.7158	0.53883	0.06145	Yes
3	181340318	181340309	181340322	cg21554715	AP1	0.7675	0.53883	0.06145	Yes
3	183088806	183088795	183088808	cg12549480	AP1	0.6818	0.79089	0.06283	Yes
3	197383341	197383340	197383353	cg17473580	AP1	0.763	0.66943	0.05436	Yes
4	3748409	3748401	3748419	cg08213608	AP1	0.8187	0.88889	0.0318	Yes
4	3748381	3748372	3748390	cg00677217	AP1	0.1593	0.07926	0.02133	Yes
4	3748496	3748488	3748506	cg08213608	AP1	0.9504	0.88836	0.03187	Yes
4	7559397	7559395	7559408	cg14033676	AP1	0.8619	0.77357	0.05786	Yes
4	7943278	7943269	7943282	cg15331026	AP1	0.3814	0.46261	0.04371	Yes
4	30431921	30431910	30431923	cg05937593	AP1	0.6868	0.78448	0.02938	Yes
4	36246253	36246242	36246255	cg08284371	AP1	0.0658	0.13029	0.02998	Yes
4	41730700	41730695	41730708	cg07048909	AP1	0.7973	0.8609	0.02335	Yes
4	81187109	81187097	81187115	cg12666773	AP1	0.3924	0.31004	0.04281	Yes
4	86117373	86117362	86117375	cg05609173	AP1	0.8246	0.74536	0.04661	Yes
4	86336377	86336366	86336384	cg04008034	AP1	0.8226	0.73406	0.04874	Yes
4	87863511	87863503	87863521	cg20250922	AP1	0.5035	0.33136	0.06475	Yes
4	104677005	104677005	104677018	cg14883930	AP1	0.5842	0.7121	0.06836	Yes
4	124594150	124594149	124594162	cg07040220	AP1	0.7129	0.79311	0.0305	Yes
4	128927973	128927964	128927982	cg17228723	AP1	0.804	0.85685	0.03027	Yes
4	137740164	137740158	137740171	cg15801820	AP1	0.8733	0.81398	0.02866	Yes
4	139197345	139197342	139197355	cg19516073	AP1	0.8166	0.76425	0.03527	Yes
4	145272075	145272068	145272081	cg13533609	AP1	0.7417	0.85634	0.02318	Yes
4	148255734	148255728	148255741	cg04458547	AP1	0.8263	0.88204	0.01976	Yes
4	153602230	153602230	153602243	cg10287176	AP1	0.7992	0.87804	0.0294	Yes
4	153602230	153602230	153602243	cg03256850	AP1	0.9222	0.84956	0.03045	Yes
4	153894418	153894413	153894431	cg09315464	AP1	0.8976	0.83963	0.03281	Yes
4	159131657	159131647	159131660	cg06000732	AP1	0.2967	0.16707	0.04991	Yes
4	159131657	159131647	159131660	cg06439124	AP1	0.1334	0.08037	0.02043	Yes
4	159131657	159131647	159131660	cg20710546	AP1	0.7734	0.88257	0.02041	Yes
4	162475946	162475946	162475959	cg19292683	AP1	0.5164	0.23556	0.07915	Yes
4	183064669	183064666	183064679	cg00053393	AP1	0.289	0.37348	0.0413	Yes
5	601633	601621	601639	cg11212976	AP1	0.8377	0.90935	0.02101	Yes
5	1174633	1174625	1174643	cg06609496	AP1	0.7719	0.84302	0.03527	Yes
5	10356024	10356019	10356032	cg11811959	AP1	0.5572	0.49334	0.02856	Yes
5	14039316	14039305	14039318	cg10979364	AP1	0.7663	0.83043	0.02774	Yes
5	31769748	31769740	31769753	cg00960906	AP1	0.5617	0.71821	0.08342	Yes
5	32117190	32117188	32117201	cg12603934	AP1	0.8213	0.89719	0.02359	Yes
5	63962155	63962146	63962159	cg13126265	AP1	0.2017	0.34501	0.05816	Yes
5	66311627	66311626	66311639	cg22724353	AP1	0.5999	0.83771	0.08773	Yes
5	72512324	72512322	72512335	cg21235415	AP1	0.4183	0.55518	0.07766	Yes
5	86596786	86596781	86596799	cg26262439	AP1	0.7814	0.85857	0.01907	Yes
5	89392710	89392709	89392722	cg21914728	AP1	0.8231	0.73295	0.03353	Yes
5	102294862	102294857	102294870	cg21378730	AP1	0.8748	0.81982	0.02561	Yes
5	108089812	108089805	108089818	cg02164656	AP1	0.5479	0.69536	0.05099	Yes
5	110886593	110886581	110886594	cg01301660	AP1	0.8121	0.69636	0.05689	Yes
5	111869407	111869401	111869419	cg03620123	AP1	0.8424	0.78534	0.03343	Yes
5	129504156	129504151	129504169	cg20990878	AP1	0.8638	0.79687	0.03426	Yes
5	133560767	133560763	133560776	cg14205800	AP1	0.3782	0.47505	0.05258	Yes
5	133560767	133560763	133560776	cg03183936	AP1	0.1563	0.27283	0.06709	Yes
5	134477281	134477271	134477284	cg15732431	AP1	0.8287	0.89037	0.02321	Yes
5	141061444	141061435	141061448	cg15043642	AP1	0.1046	0.2097	0.05829	Yes
5	145234459	145234450	145234463	cg07899357	AP1	0.7107	0.80755	0.04257	Yes
5	148721381	148721372	148721385	cg23520478	AP1	0.8619	0.79629	0.03235	Yes
5	150226328	150226323	150226336	cg20493229	AP1	0.6506	0.76084	0.05941	Yes
5	150226328	150226323	150226336	cg06746669	AP1	0.466	0.18319	0.05119	Yes
5	150226328	150226323	150226336	cg22000984	AP1	0.806	0.41933	0.13878	Yes
5	150226328	150226323	150226336	cg22000984	AP1	0.8354	0.41933	0.13878	Yes
5	156476863	156476854	156476867	cg25988204	AP1	0.5785	0.41308	0.07591	Yes
5	170811640	170811639	170811652	cg14843651	AP1	0.7834	0.72388	0.02797	Yes
5	175270075	175270074	175270087	cg16105591	AP1	0.5829	0.6886	0.05561	Yes
5	175288483	175288470	175288483	cg21665242	AP1	0.8873	0.72358	0.07265	Yes
5	179417271	179417261	179417274	cg14688310	AP1	0.7852	0.86263	0.04394	Yes
6	328238	328228	328241	cg08932727	AP1	0.5245	0.71909	0.06601	Yes
6	3324943	3324931	3324949	cg11522552	AP1	0.6351	0.69876	0.03419	Yes
6	10801243	10801232	10801245	cg27368039	AP1	0.2964	0.41933	0.06057	Yes
6	12266182	12266182	12266195	cg13470337	AP1	0.8506	0.7644	0.04277	Yes
6	13431298	13431286	13431299	cg15790767	AP1	0.5402	0.90877	0.0515	Yes
6	14596879	14596866	14596879	cg19403021	AP1	0.4535	0.55356	0.04603	Yes
6	14877533	14877527	14877545	cg06287704	AP1	0.6458	0.19175	0.05181	Yes
6	25900523	25900516	25900529	cg02664327	AP1	0.8286	0.76261	0.03441	Yes
6	29794245	29794239	29794257	cg14574237	AP1	0.7011	0.79489	0.03852	Yes
6	29794245	29794239	29794257	cg19050514	AP1	0.5803	0.74754	0.07334	Yes
6	29794252	29794239	29794257	cg14574237	AP1	0.7198	0.79482	0.03868	Yes
6	29794252	29794239	29794257	cg08708750	AP1	0.8866	0.83512	0.03011	Yes
6	30290529	30290520	30290538	cg19695521	AP1	0.4083	0.50339	0.04899	Yes
6	30290529	30290520	30290538	cg13818708	AP1	0.6679	0.82131	0.0667	Yes
6	30875577	30875572	30875590	cg18746504	AP1	0.8524	0.90695	0.01563	Yes
6	31026240	31026228	31026252	cg07717512	AP1	0.6524	0.74324	0.04567	Yes
6	31026240	31026228	31026252	cg07717512	AP1	0.6588	0.74324	0.04567	Yes
6	31026240	31026228	31026252	cg22880122	AP1	0.7477	0.59053	0.07078	Yes
6	31830398	31830386	31830399	cg10849498	AP1	0.8523	0.78	0.04313	Yes
6	31830398	31830386	31830399	cg13195955	AP1	0.9117	0.84404	0.04178	Yes
6	32054659	32054648	32054661	cg12409083	AP1	0.6272	0.53239	0.05292	Yes
6	33219350	33219341	33219359	cg19570702	AP1	0.666	0.78372	0.0471	Yes
6	37598348	37598335	37598348	cg03097134	AP1	0.9132	0.7911	0.08327	Yes
6	44788331	44788325	44788338	cg25181997	AP1	0.939	0.81224	0.15449	Yes
6	55966048	55966047	55966060	cg13327911	AP1	0.4636	0.20747	0.0558	Yes
6	76457501	76457499	76457512	cg13200756	AP1	0.3129	0.43594	0.05552	Yes
6	80892249	80892240	80892253	cg10421214	AP1	0.8017	0.86084	0.02174	Yes
6	80892249	80892240	80892253	cg23372016	AP1	0.4533	0.66453	0.04635	Yes
6	80892249	80892240	80892253	cg23372016	AP1	0.5611	0.66453	0.04635	Yes
6	91703631	91703624	91703642	cg26726013	AP1	0.8074	0.72494	0.03543	Yes
6	101081122	101081121	101081134	cg25481348	AP1	0.6945	0.94596	0.02573	Yes
6	109827440	109827431	109827444	cg00265225	AP1	0.8255	0.73981	0.04665	Yes
6	112362379	112362377	112362390	cg24073442	AP1	0.7398	0.58414	0.05744	Yes
6	125470828	125470819	125470832	cg26718561	AP1	0.6615	0.77873	0.02888	Yes
6	128831074	128831071	128831084	cg07130494	AP1	0.7355	0.81115	0.02743	Yes
6	134324138	134324125	134324138	cg08448341	AP1	0.6654	0.82645	0.04706	Yes
6	137710378	137710374	137710387	cg22862205	AP1	0.0862	0.25476	0.0448	Yes
6	138790591	138790585	138790603	cg19434769	AP1	0.4964	0.69997	0.10962	Yes
6	138876877	138876867	138876880	cg24798947	AP1	0.7605	0.57283	0.06899	Yes
6	139890927	139890914	139890932	cg17009821	AP1	0.7906	0.86458	0.02204	Yes
6	139890927	139890914	139890932	cg17009821	AP1	0.7919	0.86458	0.02204	Yes
6	149276883	149276873	149276891	cg21896035	AP1	0.9399	0.88381	0.02967	Yes
6	152086969	152086963	152086976	cg02666660	AP1	0.6551	0.51052	0.06016	Yes
6	155595852	155595849	155595862	cg10082398	AP1	0.6282	0.71646	0.04422	Yes
7	19968093	19968083	19968096	cg07994345	AP1	0.7031	0.77304	0.03754	Yes
7	19968093	19968083	19968096	cg07994345	AP1	0.8271	0.77304	0.03754	Yes
7	21807249	21807242	21807255	cg24279131	AP1	0.8456	0.91914	0.01522	Yes
7	26324316	26324304	26324317	cg24768631	AP1	0.8502	0.71693	0.05572	Yes
7	28332641	28332635	28332648	cg01930890	AP1	0.7401	0.53793	0.1065	Yes
7	48124686	48124674	48124692	cg20641675	AP1	0.9325	0.88247	0.02244	Yes
7	49620590	49620581	49620599	cg27385590	AP1	0.3163	0.50127	0.07344	Yes
7	50237340	50237328	50237341	cg27337149	AP1	0.7322	0.60212	0.06102	Yes
7	68877742	68877742	68877755	cg00915918	AP1	0.3697	0.27204	0.03637	Yes
7	68877742	68877742	68877755	cg00915918	AP1	0.3744	0.27204	0.03637	Yes
7	75923765	75923756	75923769	cg02560265	AP1	0.3877	0.51931	0.0669	Yes
7	112907549	112907538	112907556	cg06759210	AP1	0.5533	0.70184	0.05788	Yes
7	115979851	115979844	115979862	cg02123030	AP1	0.6136	0.71272	0.0438	Yes
7	116593550	116593540	116593553	cg02436796	AP1	0.0984	0.16542	0.04597	Yes
7	148393214	148393205	148393223	cg09295021	AP1	0.5375	0.92719	0.10914	Yes
7	148517278	148517270	148517283	cg07684087	AP1	0.7421	0.64438	0.04665	Yes
7	155557065	155557052	155557065	cg13639901	AP1	0.4275	0.16343	0.03882	Yes
7	155557065	155557052	155557065	cg13639901	AP1	0.531	0.16343	0.03882	Yes
7	155557065	155557052	155557065	cg14430943	AP1	0.3276	0.0708	0.01693	Yes
7	155557065	155557052	155557065	cg14430943	AP1	0.3418	0.0708	0.01693	Yes
7	155557065	155557052	155557065	cg13904214	AP1	0.5307	0.32129	0.04946	Yes
7	155557065	155557052	155557065	cg13904214	AP1	0.5614	0.32129	0.04946	Yes
8	4100928	4100916	4100929	cg12625918	AP1	0.7829	0.35762	0.10735	Yes
8	8775429	8775419	8775437	cg26962843	AP1	0.6164	0.48835	0.07562	Yes
8	11433112	11433105	11433123	cg13433294	AP1	0.8324	0.88468	0.02935	Yes
8	11732628	11732620	11732633	cg09005575	AP1	0.9273	0.6607	0.05826	Yes
8	11732628	11732620	11732633	cg09005575	AP1	0.9424	0.6607	0.05826	Yes
8	20129106	20129101	20129119	cg19679834	AP1	0.7246	0.80538	0.03586	Yes
8	24922437	24922425	24922443	cg09756595	AP1	0.7351	0.53168	0.10175	Yes
8	27730287	27730276	27730289	cg12116192	AP1	0.5953	0.50244	0.04875	Yes
8	38627978	38627970	38627983	cg14284618	AP1	0.1021	0.03102	0.00794	Yes
8	38627978	38627970	38627983	cg15299510	AP1	0.1562	0.0459	0.00872	Yes
8	52308973	52308961	52308974	cg04055693	AP1	0.7271	0.7852	0.02891	Yes
8	82217835	82217824	82217842	cg18263381	AP1	0.4237	0.65702	0.13216	Yes
8	94469120	94469118	94469131	cg06631941	AP1	0.627	0.73584	0.05862	Yes
8	95271503	95271493	95271506	cg27601906	AP1	0.9094	0.85406	0.04503	Yes
8	96003688	96003684	96003697	cg09933108	AP1	0.768	0.82627	0.03045	Yes
8	99939562	99939551	99939564	cg11385042	AP1	0.587	0.71692	0.04134	Yes
8	106416041	106416032	106416045	cg12510530	AP1	0.8624	0.56684	0.1292	Yes
8	122931589	122931580	122931598	cg21797044	AP1	0.6694	0.76874	0.05356	Yes
8	125279559	125279559	125279572	cg04043131	AP1	0.4049	0.28128	0.06692	Yes
8	128835763	128835763	128835776	cg03691530	AP1	0.7998	0.8568	0.02099	Yes
8	128866623	128866613	128866626	cg08608523	AP1	0.9319	0.86585	0.03689	Yes
8	131054721	131054708	131054726	cg13447080	AP1	0.8839	0.65057	0.12219	Yes
8	134805701	134805689	134805702	cg15690598	AP1	0.8196	0.75144	0.03599	Yes
8	142027849	142027837	142027850	cg25998745	AP1	0.9446	0.86177	0.06853	Yes
8	142028387	142028374	142028387	cg25998745	AP1	0.9415	0.86178	0.06854	Yes
8	143528993	143528981	143528999	cg12793285	AP1	0.7079	0.77356	0.03878	Yes
8	143595785	143595783	143595796	cg02635875	AP1	0.9044	0.84882	0.0218	Yes
8	146054215	146054202	146054220	cg20845050	AP1	0.4036	0.61525	0.07249	Yes
9	3875420	3875416	3875429	cg13770114	AP1	0.606	0.7198	0.04918	Yes
9	15300464	15300454	15300467	cg06699001	AP1	0.8388	0.89939	0.02783	Yes
9	16922060	16922056	16922069	cg00123232	AP1	0.5093	0.69478	0.09214	Yes
9	33392039	33392036	33392049	cg16494465	AP1	0.914	0.80589	0.05588	Yes
9	72591350	72591340	72591353	cg21909689	AP1	0.8577	0.90999	0.01341	Yes
9	102196019	102196013	102196031	cg13787850	AP1	0.5431	0.4052	0.07806	Yes
9	124888212	124888211	124888224	cg00880872	AP1	0.6438	0.71771	0.04471	Yes
9	131084394	131084385	131084403	cg16925069	AP1	0.8366	0.90479	0.03372	Yes
9	132251583	132251574	132251592	cg14854366	AP1	0.555	0.32417	0.07783	Yes
9	132333109	132333106	132333119	cg13794268	AP1	0.3223	0.42145	0.06572	Yes
9	139428417	139428417	139428430	cg14240223	AP1	0.4882	0.61011	0.06231	Yes
9	140306269	140306267	140306280	cg00267817	AP1	0.027	0.08816	0.0418	Yes
9	140306269	140306267	140306280	cg19311918	AP1	0.091	0.26065	0.07548	Yes
10	3847561	3847548	3847561	cg15157266	AP1	0.4821	0.23816	0.04237	Yes
10	4720485	4720475	4720488	cg20298494	AP1	0.7569	0.81973	0.03067	Yes
10	4813037	4813027	4813045	cg25457000	AP1	0.71	0.77837	0.039	Yes
10	6249788	6249781	6249799	cg00776112	AP1	0.9309	0.8644	0.03391	Yes
10	13517332	13517320	13517333	cg12641021	AP1	0.6385	0.72752	0.04116	Yes
10	13517332	13517320	13517333	cg13616836	AP1	0.7623	0.82013	0.03235	Yes
10	15023716	15023710	15023728	cg04648048	AP1	0.7837	0.67855	0.05494	Yes
10	23620981	23620979	23620992	cg02086204	AP1	0.8821	0.69496	0.10428	Yes
10	25351602	25351601	25351614	cg16336268	AP1	0.309	0.39951	0.045	Yes
10	25351602	25351601	25351614	cg16010089	AP1	0.3364	0.45152	0.06442	Yes
10	25351602	25351601	25351614	cg04498295	AP1	0.2247	0.28173	0.03833	Yes
10	28616598	28616585	28616598	cg09294573	AP1	0.964	0.49741	0.16516	Yes
10	45461925	45461924	45461937	cg01486632	AP1	0.9287	0.85651	0.0394	Yes
10	71906465	71906461	71906474	cg18840567	AP1	0.3498	0.07707	0.04101	Yes
10	71906465	71906461	71906474	cg05064937	AP1	0.2247	0.06058	0.02524	Yes
10	71906465	71906461	71906474	cg11035800	AP1	0.2898	0.07878	0.03613	Yes
10	71906473	71906461	71906479	cg25086512	AP1	0.1382	0.22681	0.04365	Yes
10	80445846	80445846	80445859	cg16261676	AP1	0.4217	0.5374	0.07382	Yes
10	87402928	87402925	87402938	cg06547034	AP1	0.5441	0.68746	0.04672	Yes
10	91393366	91393358	91393376	cg08438071	AP1	0.861	0.79447	0.03874	Yes
10	95984496	95984496	95984509	cg13512927	AP1	0.7785	0.58133	0.0605	Yes
10	102996162	102996159	102996172	cg02367696	AP1	0.096	0.16815	0.04955	Yes
10	111948428	111948427	111948440	cg24279140	AP1	0.556	0.70308	0.05243	Yes
10	116599876	116599872	116599885	cg01331734	AP1	0.7367	0.83733	0.02333	Yes
10	118296554	118296551	118296564	cg24112718	AP1	0.5612	0.82579	0.02558	Yes
10	119728308	119728295	119728313	cg14703758	AP1	0.6525	0.53322	0.04402	Yes
10	124070484	124070471	124070489	cg27466915	AP1	0.876	0.77596	0.04856	Yes
10	132893074	132893069	132893087	cg25065723	AP1	0.3991	0.44997	0.03474	Yes
10	133140149	133140149	133140162	cg01732366	AP1	0.7794	0.89931	0.02555	Yes
10	133797435	133797428	133797446	cg02835981	AP1	0.3653	0.44409	0.04589	Yes
11	3190983	3190982	3190995	cg11346892	AP1	0.7034	0.80052	0.03367	Yes
11	9842846	9842834	9842847	cg25331271	AP1	0.7813	0.85342	0.02578	Yes
11	10477851	10477850	10477863	cg26246130	AP1	0.2367	0.14669	0.03225	Yes
11	33394226	33394213	33394231	cg13919908	AP1	0.787	0.63789	0.05857	Yes
11	44322528	44322524	44322537	cg07736627	AP1	0.8927	0.83993	0.0336	Yes
11	62323895	62323886	62323899	cg06520521	AP1	0.1654	0.10887	0.0277	Yes
11	64582553	64582541	64582554	cg11364926	AP1	0.8012	0.88305	0.02384	Yes
11	65667861	65667848	65667866	cg13830646	AP1	0.1631	0.10235	0.02848	Yes
11	68781375	68781364	68781377	cg02920396	AP1	0.8426	0.71494	0.09362	Yes
11	75201867	75201854	75201872	cg15652314	AP1	0.81	0.86268	0.02879	Yes
11	79130314	79130311	79130324	cg24810917	AP1	0.816	0.69767	0.05566	Yes
11	84881507	84881505	84881518	cg05174766	AP1	0.8854	0.83188	0.02768	Yes
11	94191012	94190999	94191017	cg13200133	AP1	0.7927	0.85548	0.03251	Yes
11	95789395	95789390	95789403	cg16792002	AP1	0.7893	0.84557	0.0284	Yes
11	106337725	106337723	106337736	cg05949889	AP1	0.7444	0.82205	0.03131	Yes
11	111807521	111807511	111807524	cg14006677	AP1	0.1995	0.32789	0.06783	Yes
11	119303427	119303427	119303440	cg04229928	AP1	0.4457	0.61086	0.07446	Yes
11	124185196	124185187	124185205	cg11495719	AP1	0.634	0.36941	0.12542	Yes
11	124768476	124768464	124768477	cg20419291	AP1	0.3489	0.21179	0.04669	Yes
11	133207947	133207936	133207949	cg22209355	AP1	0.8639	0.77728	0.04159	Yes
12	1769577	1769570	1769588	cg13959726	AP1	0.7325	0.80724	0.04258	Yes
12	7187269	7187257	7187270	cg15837470	AP1	0.727	0.79041	0.03033	Yes
12	10364843	10364843	10364856	cg23519421	AP1	0.7954	0.84577	0.02875	Yes
12	27772437	27772428	27772446	cg16460553	AP1	0.7707	0.67792	0.03262	Yes
12	28186680	28186669	28186682	cg19224639	AP1	0.7267	0.78977	0.03029	Yes
12	32739526	32739515	32739528	cg26942815	AP1	0.817	0.70528	0.03874	Yes
12	33741238	33741229	33741242	cg08607001	AP1	0.8869	0.77744	0.04752	Yes
12	47058955	47058951	47058964	cg25534621	AP1	0.8626	0.80738	0.02765	Yes
12	50356854	50356854	50356867	cg04450003	AP1	0.3998	0.54796	0.09124	Yes
12	50356854	50356854	50356867	cg24060564	AP1	0.57	0.68609	0.0549	Yes
12	50356854	50356854	50356867	cg27391744	AP1	0.8825	0.93515	0.01695	Yes
12	51765347	51765343	51765356	cg19356544	AP1	0.7706	0.70353	0.03833	Yes
12	56975816	56975809	56975822	cg06645608	AP1	0.6863	0.52221	0.06259	Yes
12	59573197	59573191	59573204	cg09499769	AP1	0.7924	0.72699	0.03713	Yes
12	64613115	64613107	64613120	cg15613740	AP1	0.3456	0.24962	0.05257	Yes
12	67056695	67056694	67056707	cg12623060	AP1	0.7463	0.81952	0.03134	Yes
12	89769421	89769409	89769422	cg13150297	AP1	0.7408	0.80806	0.03536	Yes
12	95495946	95495944	95495957	cg17879774	AP1	0.7999	0.86025	0.03248	Yes
12	96047210	96047200	96047213	cg18278453	AP1	0.6503	0.94958	0.00743	Yes
12	104174129	104174116	104174134	cg06004033	AP1	0.8567	0.72385	0.0807	Yes
12	121287815	121287805	121287818	cg25190697	AP1	0.4945	0.75581	0.05488	Yes
12	121830033	121830033	121830046	cg26996569	AP1	0.4395	0.60075	0.10653	Yes
12	127901550	127901539	127901560	cg12520231	AP1	0.8574	0.91585	0.02359	Yes
12	132970164	132970160	132970173	cg01812571	AP1	0.7124	0.51742	0.08907	Yes
12	132970891	132970886	132970904	cg01812571	AP1	0.7124	0.51742	0.08907	Yes
13	25315547	25315536	25315549	cg16282498	AP1	0.8654	0.91793	0.017	Yes
13	35713983	35713972	35713985	cg06551230	AP1	0.49	0.31956	0.06251	Yes
13	39771309	39771305	39771318	cg07620038	AP1	0.8651	0.81185	0.03061	Yes
13	49673090	49673081	49673094	cg25828963	AP1	0.7179	0.64763	0.04843	Yes
13	60054007	60053998	60054016	cg02821166	AP1	0.8645	0.78025	0.02922	Yes
13	101910670	101910664	101910682	cg25024321	AP1	0.8985	0.76719	0.05838	Yes
13	101910670	101910664	101910682	cg20236424	AP1	0.9181	0.8648	0.03551	Yes
13	106835027	106835018	106835031	cg17494199	AP1	0.3244	0.51956	0.09875	Yes
13	107028901	107028889	107028907	cg16502555	AP1	0.26	0.05654	0.0167	Yes
13	110425811	110425810	110425823	cg08348990	AP1	0.637	0.74955	0.03877	Yes
13	111535536	111535536	111535549	cg08067983	AP1	0.745	0.8136	0.03031	Yes
13	112076040	112076034	112076052	cg22725830	AP1	0.8587	0.79164	0.03938	Yes
13	114746515	114746506	114746524	cg05059616	AP1	0.8142	0.8891	0.02659	Yes
14	23317701	23317688	23317701	cg20018782	AP1	0.8854	0.65353	0.15128	Yes
14	33102622	33102621	33102634	cg20478877	AP1	0.8666	0.79856	0.02727	Yes
14	34390407	34390397	34390410	cg15333490	AP1	0.7452	0.80146	0.03239	Yes
14	34390406	34390397	34390410	cg15333490	AP1	0.7452	0.80146	0.03239	Yes
14	52294869	52294865	52294878	cg23591955	AP1	0.4235	0.09622	0.02708	Yes
14	52294869	52294865	52294878	cg10553969	AP1	0.7289	0.46736	0.1148	Yes
14	56331033	56331032	56331045	cg03317802	AP1	0.5571	0.6937	0.04186	Yes
14	68943106	68943102	68943115	cg08297686	AP1	0.3909	0.25477	0.05397	Yes
14	75590924	75590912	75590930	cg05343811	AP1	0.2939	0.07871	0.01621	Yes
14	91882332	91882321	91882334	cg05040501	AP1	0.1291	0.19763	0.04685	Yes
14	91882332	91882321	91882334	cg05040501	AP1	0.2986	0.19763	0.04685	Yes
14	94855308	94855299	94855317	cg25408857	AP1	0.8296	0.91647	0.02534	Yes
14	100086470	100086457	100086470	cg19742916	AP1	0.4942	0.60727	0.05547	Yes
15	29405943	29405938	29405956	cg14206962	AP1	0.8744	0.82023	0.03468	Yes
15	31651779	31651773	31651786	cg07881470	AP1	0.8924	0.94503	0.01148	Yes
15	39540523	39540510	39540528	cg14604706	AP1	0.6681	0.78681	0.03585	Yes
15	40857077	40857076	40857089	cg05636663	AP1	0.5386	0.36088	0.09326	Yes
15	48411706	48411695	48411708	cg09456905	AP1	0.7826	0.71085	0.0404	Yes
15	51516058	51516045	51516058	cg03815549	AP1	0.8222	0.87493	0.01903	Yes
15	51895806	51895793	51895806	cg25503104	AP1	0.8853	0.95396	0.00691	Yes
15	59467977	59467965	59467978	cg14640513	AP1	0.5363	0.66801	0.04975	Yes
15	59467977	59467965	59467978	cg14640513	AP1	0.5521	0.66801	0.04975	Yes
15	67545491	67545487	67545500	cg04286959	AP1	0.2801	0.39779	0.04348	Yes
15	69871589	69871587	69871600	cg24359363	AP1	0.8587	0.62527	0.14253	Yes
15	78558483	78558471	78558489	cg11019923	AP1	0.3473	0.47656	0.0548	Yes
15	81154222	81154210	81154228	cg11028052	AP1	0.822	0.87736	0.02491	Yes
15	90029271	90029264	90029282	cg08641118	AP1	0.0439	0.09482	0.04148	Yes
16	1408353	1408351	1408364	cg00415077	AP1	0.7396	0.80287	0.03254	Yes
16	1992088	1992081	1992099	cg03750909	AP1	0.3309	0.19923	0.0586	Yes
16	1992088	1992081	1992099	cg27181554	AP1	0.1916	0.1081	0.03281	Yes
16	3136970	3136957	3136970	cg00379830	AP1	0.3101	0.51318	0.07649	Yes
16	3136970	3136957	3136970	cg17417378	AP1	0.297	0.49743	0.0766	Yes
16	7188083	7188083	7188096	cg25578357	AP1	0.6416	0.51102	0.07446	Yes
16	8717683	8717678	8717696	cg08384658	AP1	0.8284	0.7364	0.05475	Yes
16	12501316	12501307	12501320	cg06193995	AP1	0.8977	0.69463	0.0847	Yes
16	14493458	14493453	14493471	cg17709104	AP1	0.8698	0.78192	0.04828	Yes
16	15739215	15739212	15739225	cg09714184	AP1	0.7342	0.78714	0.02641	Yes
16	21311937	21311925	21311938	cg25752045	AP1	0.1526	0.05355	0.0185	Yes
16	30106982	30106970	30106983	cg16348385	AP1	0.2281	0.10714	0.04909	Yes
16	30106982	30106970	30106983	cg27106909	AP1	0.4224	0.26308	0.06192	Yes
16	51603649	51603639	51603652	cg13252209	AP1	0.3971	0.26521	0.0655	Yes
16	57668253	57668253	57668266	cg13406708	AP1	0.8198	0.90466	0.0419	Yes
16	57680151	57680151	57680164	cg02747629	AP1	0.7653	0.64748	0.03679	Yes
16	58784280	58784267	58784285	cg07346017	AP1	0.8288	0.914	0.01609	Yes
16	67867067	67867063	67867076	cg26928766	AP1	0.9099	0.85917	0.0282	Yes
16	73769152	73769141	73769159	cg26200734	AP1	0.6331	0.71238	0.04573	Yes
16	74970947	74970943	74970956	cg02313132	AP1	0.3986	0.27952	0.05085	Yes
16	75251623	75251610	75251628	cg27284034	AP1	0.8179	0.88916	0.03089	Yes
16	75251623	75251610	75251628	cg27284034	AP1	0.9411	0.88916	0.03089	Yes
16	78494504	78494493	78494506	cg05296024	AP1	0.5482	0.89422	0.03204	Yes
16	83171052	83171051	83171064	cg13108098	AP1	0.731	0.92961	0.0167	Yes
16	85028526	85028517	85028535	cg04051889	AP1	0.9274	0.87376	0.03142	Yes
16	86775178	86775174	86775187	cg01829817	AP1	0.3352	0.21217	0.05175	Yes
16	86775178	86775174	86775187	cg27545407	AP1	0.249	0.37299	0.05616	Yes
16	89282850	89282838	89282851	cg03580106	AP1	0.134	0.18518	0.03737	Yes
16	89987359	89987358	89987371	cg27170458	AP1	0.1802	0.11094	0.02968	Yes
17	86816	86815	86828	cg18029039	AP1	0.7406	0.87522	0.04149	Yes
17	861539	861526	861539	cg11776336	AP1	0.4109	0.48	0.03778	Yes
17	12862913	12862904	12862922	cg15166956	AP1	0.727	0.85159	0.04794	Yes
17	16420071	16420069	16420082	cg16206503	AP1	0.6371	0.76485	0.04849	Yes
17	33760769	33760769	33760782	cg10514580	AP1	0.0428	0.13267	0.082	Yes
17	33760769	33760769	33760782	cg16771063	AP1	0.8518	0.72066	0.08723	Yes
17	33814952	33814952	33814965	cg01045118	AP1	0.118	0.06363	0.01425	Yes
17	33814952	33814952	33814965	cg19157162	AP1	0.1228	0.0464	0.00813	Yes
17	33814952	33814952	33814965	cg14388433	AP1	0.1414	0.03566	0.00911	Yes
17	33814952	33814952	33814965	cg14809705	AP1	0.1253	0.04502	0.00723	Yes
17	33814952	33814952	33814965	cg07136338	AP1	0.1515	0.04061	0.00768	Yes
17	33814952	33814952	33814965	cg08664237	AP1	0.2305	0.05158	0.01651	Yes
17	33814952	33814952	33814965	cg26377000	AP1	0.2074	0.05041	0.00882	Yes
17	33814952	33814952	33814965	cg09332674	AP1	0.187	0.03715	0.01334	Yes
17	35969677	35969666	35969679	cg23035274	AP1	0.2637	0.33172	0.03303	Yes
17	39260992	39260986	39261004	cg15015397	AP1	0.7464	0.88536	0.01622	Yes
17	39260992	39260986	39261004	cg15015397	AP1	0.8075	0.88536	0.01622	Yes
17	39816651	39816639	39816652	cg23980791	AP1	0.8693	0.92448	0.03453	Yes
17	47338205	47338193	47338206	cg24978276	AP1	0.3316	0.23126	0.03992	Yes
17	63559911	63559898	63559916	cg23936215	AP1	0.7462	0.83029	0.02425	Yes
17	72608941	72608928	72608946	cg06865845	AP1	0.5497	0.47169	0.02967	Yes
17	75319321	75319319	75319332	cg10611580	AP1	0.1243	0.063	0.01225	Yes
17	78800843	78800831	78800849	cg07126783	AP1	0.6086	0.38944	0.06153	Yes
17	79533749	79533748	79533761	cg10354154	AP1	0.4443	0.64047	0.08535	Yes
18	2516419	2516419	2516432	cg05549544	AP1	0.8259	0.90647	0.02791	Yes
18	11496553	11496542	11496555	cg13151630	AP1	0.8649	0.77282	0.04522	Yes
18	41468843	41468832	41468845	cg10573492	AP1	0.7407	0.8356	0.04808	Yes
18	44051670	44051658	44051671	cg02867196	AP1	0.6708	0.75888	0.06039	Yes
18	46147802	46147802	46147815	cg07637006	AP1	0.5092	0.57646	0.03109	Yes
18	48499851	48499841	48499859	cg11283927	AP1	0.613	0.73569	0.04101	Yes
18	55732065	55732063	55732076	cg13690357	AP1	0.6886	0.82646	0.03708	Yes
18	61637299	61637286	61637299	cg22265394	AP1	0.2827	0.19068	0.04904	Yes
18	61637299	61637286	61637299	cg15823982	AP1	0.1618	0.10021	0.02213	Yes
18	65085616	65085609	65085622	cg26286826	AP1	0.3485	0.11666	0.06257	Yes
18	65085616	65085609	65085622	cg26286826	AP1	0.3703	0.11666	0.06257	Yes
19	1253384	1253373	1253391	cg07843568	AP1	0.5061	0.55971	0.03083	Yes
19	5874736	5874732	5874745	cg03388440	AP1	0.5967	0.67859	0.05269	Yes
19	8503999	8503987	8504005	cg14866488	AP1	0.8947	0.95253	0.00836	Yes
19	10112775	10112765	10112778	cg00696641	AP1	0.5023	0.41247	0.04133	Yes
19	10414727	10414715	10414728	cg18745507	AP1	0.8439	0.66846	0.09327	Yes
19	11302031	11302024	11302042	cg25250013	AP1	0.7952	0.64519	0.06323	Yes
19	11601718	11601708	11601721	cg19787041	AP1	0.836	0.89133	0.03171	Yes
19	12948127	12948125	12948138	cg04568468	AP1	0.4456	0.29934	0.06792	Yes
19	16390152	16390147	16390165	cg14435903	AP1	0.7869	0.58763	0.11196	Yes
19	19585119	19585110	19585123	cg12950069	AP1	0.5774	0.68454	0.04478	Yes
19	19585119	19585110	19585123	cg12950069	AP1	0.7888	0.68454	0.04478	Yes
19	19585119	19585110	19585123	cg05036454	AP1	0.7431	0.63558	0.04776	Yes
19	19585119	19585110	19585123	cg03835123	AP1	0.4913	0.94293	0.01778	Yes
19	19585119	19585110	19585123	cg03835123	AP1	0.5189	0.94293	0.01778	Yes
19	19585119	19585110	19585123	cg04775890	AP1	0.8756	0.7818	0.042	Yes
19	31869429	31869426	31869439	cg25270315	AP1	0.1891	0.27613	0.05171	Yes
19	38805200	38805195	38805213	cg01594262	AP1	0.3156	0.24735	0.03368	Yes
19	40183111	40183110	40183123	cg09415969	AP1	0.5799	0.72784	0.08355	Yes
19	42007470	42007461	42007479	cg17850659	AP1	0.8173	0.70135	0.05236	Yes
19	45658008	45658005	45658018	cg12624544	AP1	0.8887	0.94741	0.01149	Yes
19	46970042	46970030	46970043	cg08665416	AP1	0.9368	0.88289	0.02958	Yes
19	49056170	49056161	49056179	cg10004595	AP1	0.7648	0.85937	0.03539	Yes
19	49072019	49072010	49072023	cg08900191	AP1	0.4683	0.24104	0.10506	Yes
19	50431971	50431969	50431982	cg04503160	AP1	0.4429	0.35315	0.04953	Yes
19	53168906	53168896	53168909	cg10077687	AP1	0.6433	0.89828	0.07245	Yes
19	53168905	53168896	53168909	cg10077687	AP1	0.6433	0.89828	0.07245	Yes
19	56347927	56347924	56347937	cg15304800	AP1	0.7372	0.81448	0.03822	Yes
19	56347935	56347924	56347942	cg27188827	AP1	0.9045	0.82025	0.06543	Yes
20	657830	657820	657838	cg04562834	AP1	0.3613	0.68262	0.07519	Yes
20	1809286	1809280	1809293	cg23685594	AP1	0.7384	0.8314	0.04018	Yes
20	10198268	10198267	10198280	cg25307902	AP1	0.2432	0.15606	0.03527	Yes
20	10427804	10427795	10427813	cg10489936	AP1	0.3642	0.1905	0.05025	Yes
20	34205611	34205602	34205615	cg11643306	AP1	0.6573	0.60041	0.02578	Yes
20	34205611	34205602	34205615	cg21680449	AP1	0.3571	0.2879	0.0449	Yes
20	47833913	47833901	47833914	cg23473558	AP1	0.1065	0.05488	0.00876	Yes
20	61366937	61366937	61366950	cg21635520	AP1	0.1275	0.27505	0.0788	Yes
21	15669186	15669176	15669189	cg11618935	AP1	0.8373	0.89393	0.0189	Yes
21	15676541	15676529	15676542	cg03844390	AP1	0.6695	0.77907	0.03636	Yes
21	22808577	22808572	22808590	cg00528151	AP1	0.82	0.76787	0.03525	Yes
21	31722126	31722121	31722134	cg24786671	AP1	0.8287	0.77555	0.03004	Yes
21	37476744	37476734	37476747	cg22540572	AP1	0.0676	0.12575	0.04612	Yes
21	37476746	37476734	37476747	cg11071084	AP1	0.3767	0.51167	0.07642	Yes
21	45573653	45573643	45573656	cg06486129	AP1	0.6276	0.70272	0.04038	Yes
21	46421080	46421067	46421085	cg02197542	AP1	0.8752	0.80344	0.04479	Yes
21	47295084	47295081	47295094	cg02571448	AP1	0.596	0.51022	0.04877	Yes
22	19950710	19950708	19950721	cg01335087	AP1	0.6986	0.90904	0.04937	Yes
22	21909947	21909945	21909958	cg15765184	AP1	0.8169	0.8917	0.03746	Yes
22	22006619	22006616	22006629	cg04282607	AP1	0.5252	0.43539	0.04755	Yes
22	23521738	23521726	23521744	cg07260820	AP1	0.2097	0.11729	0.03521	Yes
22	30671749	30671739	30671757	cg08445278	AP1	0.4953	0.30929	0.09416	Yes
22	33501631	33501625	33501643	cg03833423	AP1	0.9332	0.86914	0.04148	Yes
22	33504197	33504192	33504210	cg12085672	AP1	0.7911	0.86189	0.02518	Yes
22	40404521	40404508	40404526	cg09314280	AP1	0.5842	0.67463	0.05329	Yes
22	43047343	43047332	43047350	cg22210061	AP1	0.7055	0.78938	0.03231	Yes
22	45072850	45072838	45072851	cg24054871	AP1	0.403	0.1196	0.05894	Yes
22	45260086	45260082	45260095	cg05282303	AP1	0.5002	0.58853	0.05782	Yes
22	45260086	45260082	45260095	cg05282303	AP1	0.5012	0.58853	0.05782	Yes
22	46858806	46858795	46858808	cg01493767	AP1	0.7713	0.9244	0.01336	Yes
22	46858806	46858795	46858808	cg22890605	AP1	0.6295	0.92798	0.01505	Yes
22	46858806	46858795	46858808	cg22934020	AP1	0.8467	0.93565	0.02721	Yes
22	47703267	47703262	47703280	cg27620328	AP1	0.7707	0.86206	0.0406	Yes
22	50328027	50328026	50328039	cg05296991	AP1	0.5681	0.70033	0.05998	Yes
22	50328027	50328026	50328039	cg09349128	AP1	0.3739	0.22844	0.07661	Yes
22	50466367	50466363	50466376	cg10976318	AP1	0.4617	0.66969	0.08948	Yes
1	1850856	1850843	1850857	cg22536775	AP2	0.4199	0.48793	0.02954	Yes
1	3585537	3585524	3585545	cg22048228	AP2	0.9029	0.81181	0.04292	Yes
1	3625782	3625769	3625783	cg14660788	AP2	0.5847	0.7035	0.05365	Yes
1	6320865	6320852	6320872	cg02892189	AP2	0.2707	0.16932	0.0437	Yes
1	11919551	11919551	11919565	cg24697075	AP2	0.3078	0.39995	0.05393	Yes
1	29565953	29565952	29565966	cg17236519	AP2	0.4039	0.26797	0.05265	Yes
1	33235269	33235261	33235275	cg16655683	AP2	0.6909	0.77366	0.02839	Yes
1	33235269	33235261	33235275	cg16655683	AP2	0.8482	0.77366	0.02839	Yes
1	45205416	45205414	45205428	cg00148881	AP2	0.1083	0.053	0.00819	Yes
1	45205416	45205414	45205428	cg00148881	AP2	0.1109	0.053	0.00819	Yes
1	56665018	56665012	56665032	cg02258449	AP2	0.8375	0.89472	0.02705	Yes
1	65720018	65720013	65720027	cg11516629	AP2	0.153	0.22664	0.04476	Yes
1	78340668	78340664	78340678	cg17788761	AP2	0.754	0.85547	0.02852	Yes
1	78340668	78340664	78340678	cg04689876	AP2	0.7647	0.81763	0.02853	Yes
1	85690860	85690859	85690873	cg22670572	AP2	0.538	0.67245	0.07151	Yes
1	99612271	99612258	99612278	cg06080873	AP2	0.8332	0.9112	0.03232	Yes
1	151119115	151119114	151119128	cg23228418	AP2	0.143	0.0847	0.02103	Yes
1	155903974	155903969	155903983	cg08783638	AP2	0.6946	0.78835	0.05051	Yes
1	155903974	155903969	155903983	cg06957790	AP2	0.6743	0.776	0.04928	Yes
1	159915821	159915813	159915827	cg07175301	AP2	0.5683	0.36101	0.10054	Yes
1	161168507	161168498	161168518	cg14382215	AP2	0.7337	0.863	0.05066	Yes
1	167905448	167905438	167905453	cg05702448	AP2	0.1407	0.06582	0.02106	Yes
1	201229462	201229462	201229476	cg21422700	AP2	0.1979	0.12312	0.03901	Yes
1	202091945	202091936	202091950	cg13300939	AP2	0.8535	0.92004	0.01825	Yes
1	202976599	202976591	202976611	cg05270381	AP2	0.2044	0.12219	0.03068	Yes
1	214297898	214297884	214297898	cg00685863	AP2	0.7039	0.84049	0.0459	Yes
1	214297898	214297884	214297898	cg06569151	AP2	0.2588	0.34629	0.04329	Yes
1	214297898	214297884	214297898	cg10536270	AP2	0.2238	0.2987	0.04906	Yes
1	226595918	226595917	226595931	cg18022357	AP2	0.8154	0.72111	0.03755	Yes
1	228233837	228233832	228233846	cg15681261	AP2	0.2014	0.34527	0.0773	Yes
1	231664040	231664033	231664053	cg26340700	AP2	0.1904	0.34365	0.04704	Yes
1	245134271	245134258	245134278	cg06992877	AP2	0.1172	0.05847	0.01113	Yes
1	245134272	245134258	245134278	cg06992877	AP2	0.1172	0.05847	0.01113	Yes
2	1629295	1629283	1629297	cg05020137	AP2	0.8778	0.70361	0.06718	Yes
2	1629295	1629283	1629297	cg05716374	AP2	0.7018	0.5777	0.04314	Yes
2	1629295	1629283	1629297	cg26172390	AP2	0.556	0.43369	0.05616	Yes
2	1629295	1629283	1629297	cg19550530	AP2	0.8713	0.78909	0.05446	Yes
2	1629295	1629283	1629297	cg01730072	AP2	0.9363	0.82252	0.05998	Yes
2	8977882	8977871	8977891	cg02639181	AP2	0.3683	0.70937	0.05805	Yes
2	11529322	11529320	11529334	cg00886669	AP2	0.806	0.94674	0.02778	Yes
2	30372740	30372730	30372744	cg19360009	AP2	0.2467	0.17547	0.03846	Yes
2	71974358	71974353	71974368	cg06842049	AP2	0.3516	0.26078	0.04742	Yes
2	71974392	71974381	71974401	cg06842049	AP2	0.3516	0.26078	0.04742	Yes
2	73053172	73053161	73053181	cg17560967	AP2	0.0924	0.18066	0.04989	Yes
2	97454207	97454195	97454215	cg02913511	AP2	0.7869	0.90887	0.02033	Yes
2	97454207	97454195	97454215	cg23027225	AP2	0.6226	0.72111	0.03812	Yes
2	97454207	97454195	97454215	cg23027225	AP2	0.6476	0.72111	0.03812	Yes
2	97454207	97454195	97454215	cg21863307	AP2	0.4999	0.70531	0.04233	Yes
2	97454207	97454195	97454215	cg21863307	AP2	0.5435	0.70531	0.04233	Yes
2	97454207	97454195	97454215	cg07902012	AP2	0.6118	0.92812	0.01514	Yes
2	97454207	97454195	97454215	cg07902012	AP2	0.6776	0.92812	0.01514	Yes
2	97523938	97523937	97523951	cg01102477	AP2	0.8548	0.75024	0.06239	Yes
2	98206385	98206382	98206396	cg23224356	AP2	0.4084	0.30002	0.11387	Yes
2	98206385	98206382	98206396	cg00071045	AP2	0.3419	0.39889	0.02614	Yes
2	98280488	98280486	98280500	cg06698844	AP2	0.8403	0.76781	0.03708	Yes
2	121081733	121081723	121081743	cg09388489	AP2	0.7489	0.85216	0.0248	Yes
2	127864919	127864917	127864931	cg08168897	AP2	0.3479	0.2294	0.06201	Yes
2	131555664	131555658	131555677	cg14912350	AP2	0.0653	0.13006	0.03787	Yes
2	160568856	160568844	160568858	cg05874913	AP2	0.0639	0.12544	0.04382	Yes
2	161126837	161126836	161126850	cg01566396	AP2	0.2542	0.11859	0.04607	Yes
2	178257179	178257176	178257190	cg09715123	AP2	0.4846	0.39335	0.05084	Yes
2	202507490	202507481	202507495	cg26389492	AP2	0.2963	0.20912	0.04094	Yes
2	202507490	202507481	202507495	cg09731141	AP2	0.111	0.05376	0.0129	Yes
2	233476293	233476287	233476306	cg15379170	AP2	0.7825	0.66094	0.03879	Yes
2	233476449	233476449	233476463	cg15379170	AP2	0.5822	0.66156	0.03919	Yes
3	4534946	4534937	4534957	cg09407429	AP2	0.1495	0.22264	0.04456	Yes
3	9690979	9690967	9690987	cg26794364	AP2	0.3394	0.20157	0.06214	Yes
3	9834096	9834090	9834110	cg27040089	AP2	0.2803	0.20368	0.03767	Yes
3	9834096	9834090	9834110	cg27040089	AP2	0.3414	0.20368	0.03767	Yes
3	9834096	9834090	9834110	cg08649360	AP2	0.3097	0.19707	0.04522	Yes
3	9834096	9834090	9834110	cg08649360	AP2	0.3496	0.19707	0.04522	Yes
3	53190040	53190038	53190052	cg12537309	AP2	0.1443	0.26631	0.03948	Yes
3	73046372	73046358	73046372	cg05523500	AP2	0.2461	0.18509	0.02586	Yes
3	131100658	131100653	131100667	cg26416040	AP2	0.1761	0.07719	0.02725	Yes
3	134092555	134092553	134092567	cg16082007	AP2	0.1428	0.06831	0.02162	Yes
3	141457554	141457552	141457566	cg24101876	AP2	0.3157	0.41108	0.04278	Yes
3	160167614	160167600	160167614	cg19996272	AP2	0.5022	0.3274	0.09477	Yes
3	178979125	178979123	178979137	cg17520159	AP2	0.9431	0.74809	0.10329	Yes
3	183894320	183894307	183894327	cg00064020	AP2	0.6467	0.73023	0.04512	Yes
3	189580675	189580668	189580682	cg10454671	AP2	0.5805	0.42551	0.0867	Yes
3	193588342	193588333	193588347	cg26643133	AP2	0.6916	0.82611	0.04319	Yes
3	195809015	195809007	195809021	cg11087101	AP2	0.4574	0.30661	0.06407	Yes
3	197025476	197025474	197025488	cg00274550	AP2	0.1347	0.08174	0.02046	Yes
4	7705696	7705696	7705710	cg11924683	AP2	0.7763	0.70609	0.0455	Yes
4	37456163	37456159	37456173	cg27348423	AP2	0.7859	0.65321	0.08378	Yes
4	155471134	155471125	155471139	cg02024705	AP2	0.0667	0.1522	0.06807	Yes
5	14871996	14871982	14872003	cg13396289	AP2	0.1662	0.24179	0.0403	Yes
5	43515219	43515214	43515228	cg24043192	AP2	0.1767	0.11297	0.02635	Yes
5	43515219	43515214	43515228	cg05465935	AP2	0.807	0.56059	0.06189	Yes
5	72112558	72112549	72112563	cg22963930	AP2	0.3274	0.2202	0.05101	Yes
5	95998576	95998574	95998588	cg16136840	AP2	0.1638	0.10154	0.0181	Yes
5	95998576	95998574	95998588	cg01249180	AP2	0.147	0.08103	0.01899	Yes
5	151109367	151109353	151109373	cg22211497	AP2	0.8591	0.79658	0.04296	Yes
5	173765555	173765541	173765561	cg15043362	AP2	0.5867	0.83013	0.05465	Yes
5	176074552	176074538	176074552	cg01255913	AP2	0.0762	0.15524	0.04512	Yes
5	176074552	176074538	176074552	cg01255913	AP2	0.2286	0.15524	0.04512	Yes
6	693180	693177	693191	cg01870519	AP2	0.7991	0.7334	0.03736	Yes
6	29945175	29945164	29945178	cg18609120	AP2	0.8383	0.92426	0.01233	Yes
6	29945175	29945164	29945178	cg03298834	AP2	0.8526	0.9363	0.01225	Yes
6	29945175	29945164	29945178	cg10221391	AP2	0.7342	0.80339	0.03766	Yes
6	29945175	29945164	29945178	cg06507043	AP2	0.7816	0.85685	0.02648	Yes
6	29945178	29945164	29945178	cg18609120	AP2	0.8383	0.92426	0.01233	Yes
6	29945178	29945164	29945178	cg03298834	AP2	0.8526	0.9363	0.01225	Yes
6	29945178	29945164	29945178	cg10221391	AP2	0.7342	0.80339	0.03766	Yes
6	29945178	29945164	29945178	cg06507043	AP2	0.7816	0.85685	0.02648	Yes
6	31866323	31866314	31866328	cg09578086	AP2	0.8186	0.75855	0.03948	Yes
6	43337266	43337257	43337272	cg11378686	AP2	0.1766	0.11561	0.03371	Yes
6	135819055	135819044	135819059	cg21817183	AP2	0.2646	0.15857	0.04087	Yes
6	135819055	135819044	135819059	cg12164973	AP2	0.1895	0.11108	0.02984	Yes
6	157802060	157802060	157802074	cg14235350	AP2	0.1232	0.22963	0.05454	Yes
6	168198452	168198452	168198466	cg25534601	AP2	0.5476	0.425	0.06893	Yes
7	853018	853009	853028	cg02788637	AP2	0.2359	0.13064	0.05629	Yes
7	985514	985510	985524	cg00830813	AP2	0.8937	0.94656	0.01249	Yes
7	4869974	4869973	4869987	cg12333845	AP2	0.4119	0.2208	0.07449	Yes
7	5554412	5554399	5554413	cg00171459	AP2	0.6421	0.73065	0.04674	Yes
7	7455937	7455927	7455941	cg09146060	AP2	0.3728	0.25665	0.07345	Yes
7	16461242	16461234	16461248	cg01002560	AP2	0.2199	0.34255	0.04793	Yes
7	16461242	16461234	16461248	cg00925096	AP2	0.1212	0.0627	0.01791	Yes
7	50570125	50570125	50570139	cg14402224	AP2	0.7708	0.83789	0.02958	Yes
7	75241371	75241371	75241385	cg00999947	AP2	0.8085	0.67429	0.05688	Yes
7	75241371	75241371	75241385	cg13746290	AP2	0.9406	0.87192	0.0514	Yes
7	75241371	75241371	75241385	cg13746290	AP2	0.9419	0.87192	0.0514	Yes
7	94536850	94536841	94536855	cg13103485	AP2	0.73	0.80185	0.03358	Yes
7	94536850	94536841	94536855	cg15544721	AP2	0.6684	0.80528	0.05031	Yes
7	100952044	100952032	100952046	cg07057549	AP2	0.3131	0.21894	0.0534	Yes
7	102056599	102056589	102056603	cg04559928	AP2	0.352	0.2185	0.07469	Yes
7	155746935	155746934	155746948	cg24052269	AP2	0.4745	0.89681	0.0669	Yes
8	5471698	5471694	5471708	cg04897646	AP2	0.7895	0.85443	0.0223	Yes
8	10512603	10512589	10512603	cg00321901	AP2	0.5518	0.49445	0.02801	Yes
8	11749214	11749201	11749215	cg01871159	AP2	0.5601	0.65866	0.06441	Yes
8	22019069	22019061	22019081	cg00270259	AP2	0.8797	0.77948	0.06508	Yes
8	22019069	22019061	22019081	cg11540705	AP2	0.9297	0.84806	0.04919	Yes
8	22442465	22442458	22442478	cg20999505	AP2	0.7725	0.87494	0.03151	Yes
8	38034402	38034389	38034409	cg08302486	AP2	0.1278	0.0667	0.01398	Yes
8	42911279	42911274	42911288	cg03802231	AP2	0.1562	0.08809	0.0177	Yes
8	71314767	71314762	71314776	cg15726318	AP2	0.2283	0.09213	0.02307	Yes
8	79144708	79144706	79144720	cg26441979	AP2	0.3109	0.18791	0.06133	Yes
8	95487033	95487028	95487044	cg04496177	AP2	0.1003	0.18642	0.04131	Yes
8	118860040	118860027	118860041	cg08202300	AP2	0.7524	0.87357	0.01653	Yes
8	142086164	142086157	142086171	cg02895582	AP2	0.172	0.30412	0.0537	Yes
8	143808525	143808518	143808532	cg13126319	AP2	0.3938	0.65156	0.05865	Yes
8	144513397	144513383	144513397	cg23464360	AP2	0.3965	0.51384	0.05521	Yes
8	144801129	144801125	144801139	cg15309480	AP2	0.6787	0.52996	0.04364	Yes
9	14315533	14315529	14315543	cg24032888	AP2	0.0877	0.21401	0.07986	Yes
9	35657945	35657940	35657954	cg01426921	AP2	0.2125	0.30023	0.04712	Yes
9	38069555	38069543	38069563	cg21510712	AP2	0.1793	0.10489	0.02086	Yes
9	38069555	38069543	38069563	cg21812918	AP2	0.2361	0.14418	0.02314	Yes
9	107730892	107730890	107730904	cg01874329	AP2	0.2839	0.19946	0.04467	Yes
9	112262308	112262306	112262320	cg13380181	AP2	0.2974	0.46429	0.07918	Yes
9	112262308	112262306	112262320	cg13380181	AP2	0.3214	0.46429	0.07918	Yes
9	117267910	117267908	117267922	cg15903421	AP2	0.345	0.17548	0.07291	Yes
9	124402448	124402435	124402455	cg22238558	AP2	0.867	0.92532	0.01935	Yes
9	131902479	131902477	131902491	cg02140727	AP2	0.6261	0.79794	0.04782	Yes
9	131902479	131902477	131902491	cg08892362	AP2	0.0898	0.14358	0.03903	Yes
9	131938243	131938234	131938254	cg05306984	AP2	0.1744	0.09164	0.01734	Yes
10	1102633	1102620	1102634	cg19193241	AP2	0.1196	0.05965	0.01459	Yes
10	5530561	5530549	5530568	cg24697463	AP2	0.4863	0.94805	0.05842	Yes
10	16859711	16859704	16859718	cg26547359	AP2	0.3532	0.23975	0.07521	Yes
10	17270562	17270556	17270570	cg02236650	AP2	0.4089	0.24958	0.06607	Yes
10	24747079	24747069	24747083	cg19706697	AP2	0.3731	0.50532	0.06102	Yes
10	31892342	31892332	31892352	cg16873652	AP2	0.6208	0.55477	0.0389	Yes
10	31892342	31892332	31892352	cg14125353	AP2	0.411	0.30843	0.05953	Yes
10	46168365	46168356	46168370	cg20075270	AP2	0.0829	0.19039	0.05091	Yes
10	51572199	51572189	51572203	cg23359810	AP2	0.3969	0.23619	0.04315	Yes
10	74855915	74855913	74855927	cg10287303	AP2	0.1191	0.06185	0.0142	Yes
10	79170129	79170127	79170141	cg23149155	AP2	0.6057	0.69253	0.0422	Yes
10	79170129	79170127	79170141	cg21983345	AP2	0.8007	0.89132	0.02861	Yes
10	93558264	93558251	93558265	cg05472062	AP2	0.3275	0.15564	0.0562	Yes
10	93558255	93558251	93558265	cg19763858	AP2	0.8253	0.75338	0.04489	Yes
10	93558255	93558251	93558265	cg05472062	AP2	0.0821	0.15644	0.0571	Yes
10	95776900	95776891	95776905	cg03159715	AP2	0.8474	0.79227	0.02755	Yes
10	96122815	96122815	96122829	cg10164249	AP2	0.4093	0.51651	0.05786	Yes
11	417888	417877	417897	cg19202014	AP2	0.3974	0.32429	0.03448	Yes
11	417888	417877	417897	cg11624233	AP2	0.3366	0.24031	0.05456	Yes
11	417888	417877	417897	cg15645463	AP2	0.6928	0.75493	0.03428	Yes
11	3664500	3664490	3664504	cg00060004	AP2	0.054	0.16341	0.08992	Yes
11	12696850	12696845	12696859	cg09690306	AP2	0.3014	0.21538	0.03982	Yes
11	12696850	12696845	12696859	cg11484034	AP2	0.3427	0.18506	0.04359	Yes
11	18034727	18034716	18034736	cg10989517	AP2	0.2566	0.33893	0.04007	Yes
11	34380598	34380588	34380607	cg08164906	AP2	0.3191	0.38439	0.03957	Yes
11	47448022	47448014	47448028	cg09580214	AP2	0.0288	0.20836	0.10742	Yes
11	65313950	65313941	65313955	cg04255276	AP2	0.3452	0.13967	0.08508	Yes
11	65313950	65313941	65313955	cg13044675	AP2	0.3192	0.09248	0.06908	Yes
11	65313950	65313941	65313955	cg19414233	AP2	0.3095	0.109	0.06828	Yes
11	65313950	65313941	65313955	cg24392577	AP2	0.3229	0.1124	0.06224	Yes
11	65318529	65318517	65318531	cg19948253	AP2	0.7997	0.89924	0.02743	Yes
11	65625197	65625186	65625205	cg06443583	AP2	0.2078	0.12635	0.02811	Yes
11	66079803	66079797	66079811	cg19586661	AP2	0.1835	0.06864	0.01517	Yes
11	66139269	66139255	66139269	cg18002602	AP2	0.3143	0.20735	0.05682	Yes
11	68606839	68606826	68606841	cg26989316	AP2	0.1667	0.10643	0.02416	Yes
11	70963501	70963495	70963509	cg04720713	AP2	0.3197	0.40464	0.04449	Yes
11	75110627	75110626	75110640	cg22713589	AP2	0.8742	0.81703	0.02631	Yes
11	76536221	76536212	76536232	cg25625514	AP2	0.5268	0.71975	0.10751	Yes
11	77348779	77348778	77348792	cg10546754	AP2	0.0847	0.14163	0.03533	Yes
11	77348789	77348778	77348798	cg10546754	AP2	0.2109	0.14103	0.03518	Yes
11	102189361	102189359	102189373	cg20358655	AP2	0.063	0.11443	0.03424	Yes
11	117666638	117666636	117666651	cg07888967	AP2	0.2007	0.1002	0.03515	Yes
11	117666638	117666636	117666651	cg17361203	AP2	0.2986	0.20856	0.04983	Yes
11	117666638	117666636	117666651	cg02381354	AP2	0.2894	0.15948	0.04893	Yes
11	118781229	118781219	118781239	cg11507178	AP2	0.1753	0.10813	0.0306	Yes
11	118781229	118781219	118781239	cg02493211	AP2	0.5185	0.40625	0.06438	Yes
11	120107565	120107557	120107577	cg05450388	AP2	0.7965	0.74183	0.02949	Yes
11	120107565	120107557	120107577	cg05450388	AP2	0.8111	0.74183	0.02949	Yes
11	120202647	120202635	120202649	cg14560789	AP2	0.7508	0.80606	0.02879	Yes
11	126252681	126252672	126252686	cg03367349	AP2	0.8309	0.89642	0.02495	Yes
12	12939836	12939830	12939850	cg27464065	AP2	0.7005	0.82472	0.05587	Yes
12	54019721	54019711	54019733	cg16785161	AP2	0.1403	0.08291	0.02062	Yes
12	56546361	56546351	56546365	cg22958248	AP2	0.5332	0.64288	0.05257	Yes
12	56546361	56546351	56546365	cg03407567	AP2	0.1473	0.29596	0.07005	Yes
12	56583482	56583473	56583487	cg01597255	AP2	0.1246	0.22303	0.04638	Yes
12	57623316	57623311	57623326	cg03052162	AP2	0.1471	0.08542	0.02678	Yes
12	57623316	57623311	57623326	cg27039453	AP2	0.3314	0.15735	0.03921	Yes
12	94954823	94954809	94954823	cg15090644	AP2	0.4607	0.55219	0.04107	Yes
12	95009761	95009751	95009771	cg19653282	AP2	0.8377	0.89517	0.01669	Yes
13	76119420	76119417	76119431	cg16094155	AP2	0.8577	0.80563	0.02458	Yes
13	77901335	77901322	77901336	cg01941154	AP2	0.7529	0.81358	0.03341	Yes
13	80378194	80378189	80378203	cg20303923	AP2	0.8009	0.86034	0.03235	Yes
14	23479494	23479491	23479505	cg14386691	AP2	0.2441	0.14781	0.03413	Yes
14	23479494	23479491	23479505	cg11789185	AP2	0.2024	0.14083	0.03247	Yes
14	23479494	23479491	23479505	cg23550082	AP2	0.1446	0.08761	0.02245	Yes
14	23540954	23540949	23540963	cg09367198	AP2	0.6435	0.75881	0.03419	Yes
14	51411261	51411253	51411267	cg08762534	AP2	0.1042	0.27615	0.10224	Yes
14	53258042	53258028	53258042	cg16764848	AP2	0.7491	0.65528	0.04865	Yes
14	58667068	58667061	58667081	cg25347504	AP2	0.1409	0.07925	0.02522	Yes
14	69162396	69162394	69162408	cg17370665	AP2	0.4771	0.58797	0.06687	Yes
14	71374008	71373994	71374015	cg20822499	AP2	0.7982	0.8757	0.0265	Yes
14	75920179	75920171	75920190	cg20898283	AP2	0.5396	0.76359	0.07905	Yes
14	75920179	75920171	75920190	cg20898283	AP2	0.6095	0.76359	0.07905	Yes
14	77279248	77279237	77279251	cg18129778	AP2	0.7655	0.82431	0.0269	Yes
14	84503489	84503478	84503492	cg03772491	AP2	0.8711	0.72468	0.09166	Yes
14	102563946	102563942	102563956	cg12734329	AP2	0.2268	0.12162	0.03922	Yes
14	102991223	102991220	102991234	cg14360225	AP2	0.1334	0.08066	0.01989	Yes
14	105181998	105181984	105182004	cg00816970	AP2	0.8452	0.90718	0.02833	Yes
14	105512156	105512142	105512156	cg02210934	AP2	0.7688	0.85988	0.0354	Yes
14	105663733	105663726	105663740	cg23444610	AP2	0.0834	0.14967	0.04193	Yes
14	105864612	105864612	105864626	cg10835212	AP2	0.6898	0.61792	0.0385	Yes
14	105864612	105864612	105864626	cg13601650	AP2	0.7408	0.82274	0.03454	Yes
15	51718151	51718138	51718152	cg11867393	AP2	0.7671	0.82158	0.03237	Yes
15	52263693	52263684	52263698	cg19896655	AP2	0.3769	0.29073	0.04241	Yes
15	60683607	60683598	60683612	cg21398489	AP2	0.6427	0.72808	0.0355	Yes
15	75229871	75229862	75229876	cg25250073	AP2	0.223	0.15102	0.03787	Yes
15	76629062	76629052	76629072	cg22244704	AP2	0.2902	0.1997	0.04832	Yes
15	76629067	76629058	76629072	cg22244704	AP2	0.2902	0.1997	0.04832	Yes
15	90809462	90809452	90809466	cg13324107	AP2	0.282	0.19689	0.05176	Yes
15	91499912	91499907	91499926	cg00428051	AP2	0.6922	0.79288	0.03313	Yes
15	91499912	91499907	91499926	cg09698960	AP2	0.1147	0.37318	0.12232	Yes
15	91499912	91499907	91499926	cg09698960	AP2	0.1191	0.37318	0.12232	Yes
15	91499912	91499907	91499926	cg22464295	AP2	0.7827	0.66977	0.05574	Yes
16	377424	377413	377433	cg07915516	AP2	0.3183	0.4734	0.04715	Yes
16	692423	692416	692430	cg00117965	AP2	0.2491	0.12158	0.0414	Yes
16	692423	692416	692430	cg01852007	AP2	0.21	0.11338	0.02627	Yes
16	692423	692416	692430	cg09629193	AP2	0.171	0.11609	0.01926	Yes
16	692423	692416	692430	cg04145621	AP2	0.8809	0.79942	0.04281	Yes
16	1592175	1592162	1592176	cg04391232	AP2	0.9065	0.85052	0.03732	Yes
16	3551170	3551167	3551181	cg05671386	AP2	0.3842	0.23403	0.07184	Yes
16	4897689	4897681	4897701	cg00636946	AP2	0.5949	0.4965	0.05378	Yes
16	11035341	11035331	11035345	cg12880995	AP2	0.6126	0.75888	0.08351	Yes
16	25131034	25131020	25131034	cg24627648	AP2	0.7873	0.86894	0.02536	Yes
16	30907716	30907715	30907729	cg06159340	AP2	0.3573	0.60993	0.10249	Yes
16	68766329	68766317	68766331	cg00677334	AP2	0.7145	0.83572	0.04716	Yes
16	75145240	75145238	75145253	cg20509845	AP2	0.1742	0.11062	0.01942	Yes
16	78133350	78133337	78133351	cg16740746	AP2	0.4395	0.34933	0.05046	Yes
16	84047631	84047627	84047641	cg07912338	AP2	0.1461	0.09036	0.01971	Yes
16	84273840	84273832	84273846	cg20651998	AP2	0.2392	0.17419	0.03765	Yes
16	84273840	84273832	84273846	cg23294606	AP2	0.8143	0.71472	0.05063	Yes
16	85355839	85355838	85355852	cg23897520	AP2	0.7577	0.82627	0.04138	Yes
16	87887160	87887150	87887170	cg08401758	AP2	0.2336	0.08162	0.05064	Yes
17	3796529	3796521	3796535	cg09773150	AP2	0.1568	0.10661	0.01828	Yes
17	3796529	3796521	3796535	cg04852826	AP2	0.6725	0.74785	0.03239	Yes
17	17400258	17400249	17400269	cg22981296	AP2	0.0902	0.27265	0.04369	Yes
17	17400258	17400249	17400269	cg08457646	AP2	0.775	0.8566	0.04163	Yes
17	19967266	19967260	19967280	cg18401753	AP2	0.4689	0.67011	0.09937	Yes
17	27038340	27038337	27038351	cg06745955	AP2	0.5065	0.40825	0.07189	Yes
17	32581939	32581925	32581939	cg11640275	AP2	0.1828	0.10571	0.03192	Yes
17	32581939	32581925	32581939	cg08540958	AP2	0.256	0.15078	0.02606	Yes
17	32581939	32581925	32581939	cg16700758	AP2	0.323	0.24375	0.02967	Yes
17	32581939	32581925	32581939	cg16700758	AP2	0.3437	0.24375	0.02967	Yes
17	35208149	35208143	35208157	cg02863987	AP2	0.4594	0.37847	0.05435	Yes
17	37793322	37793318	37793332	cg07295307	AP2	0.7071	0.88823	0.04245	Yes
17	37793322	37793318	37793332	cg24483576	AP2	0.8175	0.9219	0.03504	Yes
17	37793322	37793318	37793332	cg26161820	AP2	0.5869	0.78346	0.06965	Yes
17	39678347	39678333	39678347	cg26531709	AP2	0.8083	0.86507	0.02584	Yes
17	39678347	39678333	39678347	cg01651955	AP2	0.5295	0.64238	0.04948	Yes
17	43250226	43250224	43250239	cg10701640	AP2	0.6372	0.42083	0.0993	Yes
17	48045887	48045882	48045896	cg09438836	AP2	0.066	0.12053	0.04703	Yes
17	48189847	48189835	48189861	cg26561313	AP2	0.9095	0.83491	0.04127	Yes
17	53828394	53828392	53828406	cg21260639	AP2	0.6047	0.72295	0.03769	Yes
17	57409039	57409025	57409039	cg12340687	AP2	0.1781	0.34608	0.10178	Yes
17	63557714	63557714	63557728	cg26308530	AP2	0.5535	0.46568	0.05134	Yes
17	70499344	70499334	70499348	cg25753722	AP2	0.4774	0.35844	0.04338	Yes
17	73401881	73401873	73401887	cg04849856	AP2	0.3336	0.2326	0.05171	Yes
17	73401881	73401873	73401887	cg17632777	AP2	0.8621	0.73232	0.07312	Yes
17	73521594	73521584	73521604	cg20366832	AP2	0.7668	0.59591	0.07411	Yes
17	74382067	74382067	74382081	cg11499699	AP2	0.7362	0.81613	0.04622	Yes
17	79018075	79018065	79018085	cg07100877	AP2	0.8808	0.7906	0.05109	Yes
17	79046035	79046022	79046036	cg14948086	AP2	0.7853	0.9213	0.02121	Yes
17	79495255	79495241	79495255	cg18447174	AP2	0.6198	0.77686	0.04695	Yes
17	79495255	79495241	79495255	cg09084279	AP2	0.8037	0.88646	0.03545	Yes
17	79495255	79495241	79495255	cg13468858	AP2	0.5992	0.69222	0.04915	Yes
17	79495255	79495241	79495255	cg16201883	AP2	0.8787	0.92978	0.02253	Yes
17	79495246	79495233	79495255	cg16201883	AP2	0.879	0.92978	0.02254	Yes
17	79495245	79495233	79495255	cg20932150	AP2	0.5597	0.47239	0.04973	Yes
17	79495245	79495233	79495255	cg15774065	AP2	0.7491	0.6471	0.05851	Yes
17	79495245	79495233	79495255	cg13468858	AP2	0.782	0.69148	0.04917	Yes
17	79679154	79679146	79679166	cg17913115	AP2	0.801	0.58635	0.06417	Yes
19	572293	572283	572297	cg07513435	AP2	0.1873	0.08394	0.03337	Yes
19	1107084	1107073	1107093	cg09022609	AP2	0.9396	0.85462	0.04271	Yes
19	15529626	15529623	15529637	cg25533247	AP2	0.6372	0.41704	0.14361	Yes
19	18228677	18228677	18228691	cg18335931	AP2	0.4989	0.38901	0.06254	Yes
19	19144290	19144276	19144296	cg04025917	AP2	0.2079	0.14061	0.0266	Yes
19	19174375	19174366	19174380	cg18039373	AP2	0.4073	0.33785	0.04037	Yes
19	19174375	19174366	19174380	cg22145172	AP2	0.2087	0.11364	0.03181	Yes
19	32836765	32836754	32836768	cg26813693	AP2	0.3067	0.42261	0.04851	Yes
19	35940175	35940166	35940180	cg03062717	AP2	0.9262	0.87322	0.03357	Yes
19	41082803	41082789	41082810	cg26272443	AP2	0.4752	0.40148	0.04199	Yes
19	41082803	41082789	41082810	cg26272443	AP2	0.4967	0.40148	0.04199	Yes
19	41324707	41324693	41324707	cg26183697	AP2	0.4279	0.28982	0.04259	Yes
19	45256670	45256662	45256681	cg27087650	AP2	0.4617	0.32334	0.05271	Yes
19	47288115	47288104	47288124	cg22304262	AP2	0.9269	0.82898	0.06291	Yes
19	48246670	48246656	48246670	cg01559302	AP2	0.9092	0.76597	0.06351	Yes
19	48246670	48246656	48246670	cg02016809	AP2	0.9001	0.84324	0.03805	Yes
20	23587348	23587334	23587348	cg09730170	AP2	0.7836	0.86679	0.03973	Yes
20	23587348	23587334	23587348	cg24168221	AP2	0.4184	0.54574	0.07235	Yes
20	30102260	30102249	30102269	cg02151301	AP2	0.3133	0.40249	0.05148	Yes
20	31408214	31408213	31408227	cg22464883	AP2	0.054	0.13762	0.04035	Yes
20	35724336	35724327	35724341	cg17113158	AP2	0.9177	0.84196	0.04668	Yes
20	52209204	52209193	52209207	cg12880227	AP2	0.353	0.27517	0.0342	Yes
20	60982298	60982294	60982308	cg04517374	AP2	0.4433	0.27886	0.04946	Yes
20	61371821	61371815	61371829	cg20159906	AP2	0.3191	0.50376	0.07668	Yes
20	61371821	61371815	61371829	cg20159906	AP2	0.3366	0.50376	0.07668	Yes
20	61371821	61371815	61371829	cg24235518	AP2	0.1348	0.37305	0.08691	Yes
20	61371821	61371815	61371829	cg24235518	AP2	0.1913	0.37305	0.08691	Yes
20	62479568	62479560	62479574	cg13862106	AP2	0.3272	0.43486	0.05211	Yes
21	18884896	18884895	18884910	cg25321703	AP2	0.1137	0.0625	0.01197	Yes
21	45628074	45628064	45628078	cg08636535	AP2	0.2691	0.16614	0.02994	Yes
21	47336341	47336341	47336355	cg11251472	AP2	0.2441	0.15907	0.03708	Yes
22	24384707	24384705	24384719	cg01957799	AP2	0.042	0.09661	0.11572	Yes
22	24384707	24384705	24384719	cg16997375	AP2	0.327	0.55223	0.10773	Yes
22	29877860	29877850	29877864	cg22234080	AP2	0.2911	0.14345	0.04849	Yes
22	29877860	29877850	29877864	cg23353952	AP2	0.1546	0.07085	0.02762	Yes
22	36635060	36635053	36635073	cg09051904	AP2	0.1458	0.06588	0.02171	Yes
22	36635060	36635053	36635073	cg16121206	AP2	0.4263	0.55602	0.09943	Yes
22	38510736	38510723	38510743	cg09462709	AP2	0.8836	0.80589	0.04746	Yes
22	38614889	38614887	38614902	cg01127300	AP2	0.5668	0.70638	0.07787	Yes
22	38714409	38714397	38714417	cg01346718	AP2	0.5473	0.71092	0.06245	Yes
22	38714409	38714397	38714417	cg06748147	AP2	0.2406	0.33205	0.06042	Yes
22	46449087	46449085	46449099	cg23595222	AP2	0.1269	0.38703	0.13875	Yes
22	50924389	50924387	50924401	cg23513727	AP2	0.4992	0.5805	0.04572	Yes
22	50924389	50924387	50924401	cg12468786	AP2	0.8377	0.9026	0.01964	Yes
1	16872451	16872444	16872459	cg09062640	B-Box	0.9167	0.82503	0.03618	Yes
1	17004789	17004776	17004791	cg00004209	B-Box	0.9181	0.86018	0.05053	Yes
1	17004789	17004776	17004791	cg14752068	B-Box	0.5566	0.22504	0.11006	Yes
1	17004789	17004776	17004791	cg13630980	B-Box	0.6305	0.48542	0.06359	Yes
1	147825736	147825735	147825750	cg13502125	B-Box	0.8229	0.4254	0.14461	Yes
1	147825736	147825735	147825750	cg06216408	B-Box	0.4183	0.30962	0.04331	Yes
1	147825736	147825735	147825750	cg19639898	B-Box	0.3939	0.22204	0.06422	Yes
1	148248177	148248163	148248178	cg09555192	B-Box	0.7211	0.79799	0.03775	Yes
1	161397884	161397877	161397892	cg10769937	B-Box	0.555	0.23443	0.10267	Yes
1	161397884	161397877	161397892	cg16784507	B-Box	0.6528	0.43312	0.10328	Yes
1	161493660	161493647	161493662	cg00769882	B-Box	0.3265	0.42778	0.03716	Yes
1	173834149	173834147	173834162	cg00103398	B-Box	0.869	0.7999	0.04799	Yes
2	27273726	27273713	27273728	cg22003772	B-Box	0.1185	0.06369	0.01489	Yes
2	27274133	27274129	27274144	cg22003772	B-Box	0.1271	0.06365	0.01475	Yes
2	27274133	27274129	27274144	cg25360102	B-Box	0.2836	0.16212	0.04638	Yes
3	196290671	196290656	196290671	cg11145648	B-Box	0.7483	0.82928	0.03274	Yes
4	139938035	139938022	139938037	cg12149777	B-Box	0.3425	0.19331	0.05685	Yes
5	171881839	171881839	171881854	cg13229360	B-Box	0.894	0.8096	0.03722	Yes
5	180645290	180645280	180645295	cg00796793	B-Box	0.1465	0.03948	0.02576	Yes
5	180645290	180645280	180645295	cg03765314	B-Box	0.1513	0.04977	0.02784	Yes
5	180645290	180645280	180645295	cg00277263	B-Box	0.2661	0.02883	0.02811	Yes
5	180645290	180645280	180645295	cg12267016	B-Box	0.217	0.09403	0.04938	Yes
5	180645290	180645280	180645295	cg17519206	B-Box	0.3448	0.06511	0.02624	Yes
6	17600438	17600423	17600438	cg23181159	B-Box	0.8313	0.90637	0.0297	Yes
6	17600438	17600423	17600438	cg26540054	B-Box	0.1625	0.08757	0.02564	Yes
6	26313375	26313362	26313377	cg05521942	B-Box	0.2236	0.13048	0.03449	Yes
6	26313375	26313362	26313377	cg07718716	B-Box	0.0837	0.15038	0.04852	Yes
6	26331694	26331682	26331697	cg06091535	B-Box	0.3834	0.2286	0.05715	Yes
6	26569160	26569151	26569166	cg01186835	B-Box	0.2503	0.14985	0.03752	Yes
6	26569160	26569151	26569166	cg24596027	B-Box	0.052	0.10275	0.02719	Yes
6	27059570	27059567	27059582	cg10883284	B-Box	0.1672	0.10735	0.02735	Yes
6	27205360	27205358	27205375	cg22982654	B-Box	0.338	0.25889	0.03426	Yes
6	27248059	27248059	27248074	cg26770445	B-Box	0.2409	0.16942	0.0404	Yes
6	27265839	27265831	27265846	cg27254620	B-Box	0.1933	0.1066	0.01903	Yes
6	27302781	27302779	27302794	cg02781410	B-Box	0.7901	0.59552	0.08278	Yes
6	27515550	27515541	27515556	cg07110487	B-Box	0.6475	0.41373	0.09383	Yes
6	27515550	27515541	27515556	cg10419144	B-Box	0.2651	0.10682	0.05447	Yes
6	27560625	27560610	27560625	cg12083476	B-Box	0.1544	0.08459	0.02687	Yes
6	27560625	27560610	27560625	cg22841772	B-Box	0.349	0.24412	0.04714	Yes
6	27560625	27560610	27560625	cg25049374	B-Box	0.1923	0.10748	0.02636	Yes
6	27636426	27636412	27636427	cg06395469	B-Box	0.2999	0.19285	0.04515	Yes
6	27638361	27638354	27638369	cg06462195	B-Box	0.5402	0.36333	0.04051	Yes
6	28565129	28565127	28565142	cg24388424	B-Box	0.5282	0.30954	0.06756	Yes
6	28565129	28565127	28565142	cg04785732	B-Box	0.5855	0.33363	0.08568	Yes
6	28565129	28565127	28565142	cg15747825	B-Box	0.6556	0.34043	0.09217	Yes
6	28626034	28626022	28626039	cg17881380	B-Box	0.4377	0.50316	0.03295	Yes
6	28641637	28641623	28641638	cg06466508	B-Box	0.3903	0.32089	0.04117	Yes
6	28641637	28641623	28641638	cg17713539	B-Box	0.3772	0.29762	0.04725	Yes
6	28693851	28693843	28693858	cg13524586	B-Box	0.7047	0.49416	0.10328	Yes
6	28693844	28693843	28693858	cg13524586	B-Box	0.6943	0.49475	0.10352	Yes
6	28693852	28693843	28693858	cg13524586	B-Box	0.7407	0.49406	0.10302	Yes
6	28950035	28950022	28950037	cg06120475	B-Box	0.0755	0.18105	0.06616	Yes
6	28950035	28950022	28950037	cg15157214	B-Box	0.1694	0.3337	0.06942	Yes
6	28950035	28950022	28950037	cg02228046	B-Box	0.3358	0.52171	0.08118	Yes
7	148661952	148661941	148661956	cg24818916	B-Box	0.5863	0.41396	0.09368	Yes
9	33076941	33076935	33076950	cg01499623	B-Box	0.4387	0.54851	0.05577	Yes
9	131102367	131102365	131102380	cg20723954	B-Box	0.8937	0.94691	0.01461	Yes
11	33654771	33654758	33654773	cg23434376	B-Box	0.8309	0.88477	0.01892	Yes
11	59324978	59324978	59324993	cg05149097	B-Box	0.1387	0.34724	0.08173	Yes
12	125424560	125424558	125424575	cg05339414	B-Box	0.3925	0.27432	0.06671	Yes
14	21081969	21081959	21081974	cg23634134	B-Box	0.3167	0.23534	0.04797	Yes
14	21099342	21099329	21099344	cg18867902	B-Box	0.1705	0.25786	0.0413	Yes
14	31606742	31606727	31606742	cg24022110	B-Box	0.8164	0.87198	0.02132	Yes
14	89445498	89445489	89445504	cg01126532	B-Box	0.3903	0.54319	0.08779	Yes
14	89445498	89445489	89445504	cg01126532	B-Box	0.7989	0.54319	0.08779	Yes
16	3207426	3207416	3207431	cg07044792	B-Box	0.2047	0.10581	0.0395	Yes
16	3230566	3230565	3230580	cg06389101	B-Box	0.4127	0.60555	0.08289	Yes
16	67360519	67360514	67360529	cg13532039	B-Box	0.5753	0.69842	0.05057	Yes
17	8022521	8022520	8022535	cg27629640	B-Box	0.208	0.28754	0.03932	Yes
18	46987274	46987271	46987286	cg12875426	B-Box	0.6614	0.90986	0.02742	Yes
18	46987274	46987271	46987286	cg00148464	B-Box	0.4835	0.77771	0.0538	Yes
18	46987274	46987271	46987286	cg04930246	B-Box	0.8791	0.94024	0.01232	Yes
19	41946065	41946059	41946074	cg02395768	B-Box	0.2888	0.12658	0.02538	Yes
19	41946065	41946059	41946074	cg01555270	B-Box	0.2269	0.11475	0.02217	Yes
19	41946065	41946059	41946074	cg08639244	B-Box	0.1298	0.0723	0.01231	Yes
19	41946065	41946059	41946074	cg09304006	B-Box	0.1406	0.04809	0.01033	Yes
19	41946065	41946059	41946074	cg08064261	B-Box	0.3474	0.22826	0.03406	Yes
19	41946065	41946059	41946074	cg11336323	B-Box	0.4656	0.40125	0.04562	Yes
20	33103780	33103778	33103793	cg03552151	B-Box	0.1046	0.04934	0.01308	Yes
22	42085163	42085155	42085170	cg10211626	B-Box	0.3857	0.50326	0.04028	Yes
22	42085163	42085155	42085170	cg02745091	B-Box	0.6287	0.73074	0.03902	Yes
1	846553	846551	846560	cg20825023	BHLHE40	0.5958	0.53032	0.03841	Yes
1	16011274	16011274	16011283	cg06178322	BHLHE40	0.4307	0.32548	0.03388	Yes
1	16011274	16011274	16011283	cg03006225	BHLHE40	0.315	0.21154	0.04406	Yes
1	27986394	27986390	27986399	cg02266769	BHLHE40	0.1851	0.31216	0.04218	Yes
1	27986394	27986390	27986399	cg02238461	BHLHE40	0.1364	0.25738	0.04326	Yes
1	29583373	29583367	29583376	cg09325373	BHLHE40	0.5223	0.41365	0.05632	Yes
1	33116575	33116569	33116580	cg21324883	BHLHE40	0.1049	0.1586	0.03299	Yes
1	36770312	36770306	36770317	cg01306769	BHLHE40	0.7426	0.56174	0.03711	Yes
1	53587664	53587659	53587670	cg10529401	BHLHE40	0.6927	0.77127	0.03784	Yes
1	89357355	89357355	89357364	cg17811845	BHLHE40	0.8295	0.7147	0.05916	Yes
1	111069018	111069018	111069027	cg04321317	BHLHE40	0.6442	0.77588	0.0522	Yes
1	174175851	174175842	174175851	cg23058607	BHLHE40	0.2651	0.1481	0.04397	Yes
1	181616703	181616703	181616712	cg10927093	BHLHE40	0.186	0.27933	0.04496	Yes
1	202995508	202995499	202995508	cg11713664	BHLHE40	0.0613	0.15182	0.04981	Yes
2	20062553	20062544	20062555	cg17022615	BHLHE40	0.762	0.84649	0.02694	Yes
2	118572267	118572263	118572274	cg00827380	BHLHE40	0.0464	0.10029	0.02989	Yes
2	233562019	233562011	233562020	cg08000102	BHLHE40	0.0517	0.12546	0.06871	Yes
2	233755755	233755749	233755758	cg10191535	BHLHE40	0.2069	0.14334	0.0362	Yes
2	233755755	233755749	233755758	cg05984569	BHLHE40	0.9139	0.84361	0.03471	Yes
2	237086997	237086991	237087000	cg15973314	BHLHE40	0.3822	0.32262	0.03805	Yes
2	238475618	238475614	238475625	cg26427308	BHLHE40	0.4891	0.58846	0.0391	Yes
2	241563888	241563880	241563891	cg11307478	BHLHE40	0.1883	0.49183	0.17304	Yes
2	241563888	241563880	241563891	cg01484134	BHLHE40	0.6458	0.81835	0.07169	Yes
3	10341506	10341501	10341512	cg09936033	BHLHE40	0.6612	0.56969	0.04069	Yes
3	49936623	49936620	49936629	cg13551591	BHLHE40	0.7085	0.78119	0.03353	Yes
3	49936623	49936620	49936629	cg27429554	BHLHE40	0.6994	0.77818	0.03498	Yes
3	49936623	49936620	49936629	cg15147452	BHLHE40	0.8532	0.91828	0.02037	Yes
3	121823272	121823268	121823277	cg15127853	BHLHE40	0.9131	0.78639	0.07461	Yes
3	126195115	126195106	126195115	cg16898124	BHLHE40	0.1662	0.06091	0.03544	Yes
3	127317245	127317240	127317251	cg20608338	BHLHE40	0.7713	0.82416	0.02847	Yes
3	127317245	127317240	127317251	cg08889930	BHLHE40	0.7603	0.87397	0.03012	Yes
3	152437265	152437257	152437268	cg07403610	BHLHE40	0.8172	0.72092	0.04009	Yes
3	155572486	155572486	155572495	cg02868222	BHLHE40	0.2097	0.29275	0.02945	Yes
3	177257017	177257013	177257022	cg19386884	BHLHE40	0.8491	0.75456	0.0566	Yes
3	177257017	177257013	177257022	cg08515723	BHLHE40	0.6439	0.25619	0.05057	Yes
4	47916703	47916700	47916709	cg27518010	BHLHE40	0.194	0.24507	0.03019	Yes
4	129708834	129708833	129708842	cg20606037	BHLHE40	0.9121	0.84924	0.04303	Yes
5	34499230	34499225	34499234	cg02821832	BHLHE40	0.5813	0.67096	0.0505	Yes
5	37840023	37840019	37840028	cg04407962	BHLHE40	0.1974	0.14321	0.02554	Yes
5	41904436	41904434	41904445	cg18277387	BHLHE40	0.6807	0.79366	0.04344	Yes
5	79514617	79514611	79514620	cg00986119	BHLHE40	0.7266	0.79787	0.03519	Yes
5	106209638	106209634	106209643	cg16654802	BHLHE40	0.9205	0.75737	0.08417	Yes
6	31363906	31363901	31363912	cg24202021	BHLHE40	0.0724	0.12759	0.04556	Yes
6	108445009	108445000	108445011	cg25323841	BHLHE40	0.4983	0.70279	0.09094	Yes
6	108445009	108445000	108445011	cg12777106	BHLHE40	0.0967	0.20001	0.06969	Yes
6	108445009	108445000	108445011	cg17176470	BHLHE40	0.22	0.32294	0.05356	Yes
6	139350247	139350241	139350252	cg02902110	BHLHE40	0.1816	0.10359	0.03068	Yes
6	139613206	139613203	139613212	cg12055094	BHLHE40	0.1975	0.27063	0.04034	Yes
6	139613206	139613203	139613212	cg20930202	BHLHE40	0.4823	0.34782	0.05951	Yes
6	139613212	139613203	139613212	cg18953104	BHLHE40	0.2244	0.33408	0.05633	Yes
6	152599173	152599168	152599179	cg09973606	BHLHE40	0.7483	0.87364	0.04871	Yes
7	644209	644203	644214	cg06728793	BHLHE40	0.3589	0.55562	0.05698	Yes
7	644209	644203	644214	cg17602444	BHLHE40	0.3774	0.58714	0.06389	Yes
7	913203	913199	913208	cg01947415	BHLHE40	0.1259	0.06221	0.01587	Yes
7	1126808	1126801	1126810	cg16127845	BHLHE40	0.2248	0.11777	0.04463	Yes
7	1126808	1126801	1126810	cg11697111	BHLHE40	0.2639	0.13967	0.03711	Yes
7	64895028	64895024	64895033	cg10367959	BHLHE40	0.6086	0.66647	0.03514	Yes
7	66352023	66352021	66352032	cg00403202	BHLHE40	0.7507	0.83659	0.0454	Yes
7	102920823	102920815	102920824	cg14337134	BHLHE40	0.1321	0.07629	0.02416	Yes
7	156435450	156435444	156435455	cg15555416	BHLHE40	0.8192	0.76493	0.02919	Yes
8	22005097	22005091	22005100	cg07772400	BHLHE40	0.7833	0.86667	0.03262	Yes
8	81421776	81421769	81421780	cg13812299	BHLHE40	0.7604	0.57419	0.09533	Yes
8	98878098	98878093	98878104	cg23429698	BHLHE40	0.5603	0.38894	0.08213	Yes
8	144360980	144360977	144360986	cg03894796	BHLHE40	0.2395	0.45739	0.09591	Yes
9	93577839	93577834	93577843	cg19891476	BHLHE40	0.8641	0.78348	0.04382	Yes
9	107631162	107631155	107631166	cg18575328	BHLHE40	0.8958	0.95007	0.0112	Yes
9	125667791	125667782	125667793	cg14134106	BHLHE40	0.7226	0.83378	0.0279	Yes
9	132483315	132483314	132483323	cg13713739	BHLHE40	0.7462	0.82498	0.03309	Yes
9	136252318	136252312	136252323	cg05811250	BHLHE40	0.9104	0.84962	0.04554	Yes
9	137660876	137660873	137660882	cg03430597	BHLHE40	0.8222	0.91265	0.03522	Yes
9	137660876	137660873	137660882	cg11614060	BHLHE40	0.6199	0.69463	0.03874	Yes
9	138591380	138591373	138591382	cg14159004	BHLHE40	0.5307	0.74075	0.05711	Yes
9	138591380	138591373	138591382	cg00332421	BHLHE40	0.562	0.7866	0.04786	Yes
9	138591380	138591373	138591382	cg05456618	BHLHE40	0.7249	0.90436	0.02824	Yes
9	138591380	138591373	138591382	cg05364762	BHLHE40	0.8267	0.92493	0.01705	Yes
9	138591380	138591373	138591382	cg14578284	BHLHE40	0.6578	0.84922	0.04921	Yes
9	140165975	140165973	140165984	cg14395791	BHLHE40	0.6507	0.75468	0.06106	Yes
10	1096693	1096688	1096699	cg12676740	BHLHE40	0.6117	0.71148	0.04441	Yes
10	14424036	14424032	14424041	cg15321696	BHLHE40	0.533	0.34468	0.0859	Yes
10	46090376	46090376	46090385	cg03467088	BHLHE40	0.5131	0.44524	0.03825	Yes
10	88731163	88731162	88731171	cg06373470	BHLHE40	0.7575	0.83237	0.04228	Yes
10	93558141	93558133	93558144	cg12805727	BHLHE40	0.0916	0.2215	0.05752	Yes
10	99496706	99496699	99496710	cg02094827	BHLHE40	0.3354	0.63377	0.06095	Yes
10	99496706	99496699	99496710	cg02093062	BHLHE40	0.4742	0.83961	0.04862	Yes
10	134903127	134903121	134903132	cg01824517	BHLHE40	0.3165	0.41377	0.0376	Yes
11	422328	422319	422328	cg03365403	BHLHE40	0.8843	0.82339	0.03947	Yes
11	18344077	18344069	18344078	cg11347316	BHLHE40	0.3548	0.22922	0.05203	Yes
11	20385634	20385634	20385643	cg24426391	BHLHE40	0.6242	0.38081	0.15308	Yes
11	20385634	20385634	20385643	cg18788940	BHLHE40	0.6001	0.695	0.0541	Yes
11	62269998	62269992	62270001	cg25465557	BHLHE40	0.9596	0.77989	0.16527	Yes
11	65601106	65601102	65601111	cg15531562	BHLHE40	0.4088	0.24289	0.09089	Yes
11	67777064	67777060	67777069	cg01577760	BHLHE40	0.4721	0.70502	0.10276	Yes
11	67777064	67777060	67777069	cg03146865	BHLHE40	0.2352	0.46504	0.06733	Yes
11	102323539	102323533	102323542	cg11843188	BHLHE40	0.2221	0.09905	0.02613	Yes
11	122311749	122311744	122311753	cg01891497	BHLHE40	0.4127	0.32974	0.03827	Yes
11	122940164	122940164	122940173	cg24772819	BHLHE40	0.0781	0.13946	0.04189	Yes
11	133940598	133940589	133940600	cg04913265	BHLHE40	0.0478	0.3419	0.18711	Yes
12	49945546	49945544	49945553	cg08142973	BHLHE40	0.5102	0.65065	0.08697	Yes
12	68436336	68436328	68436339	cg23513775	BHLHE40	0.6063	0.42961	0.04629	Yes
12	76923983	76923978	76923989	cg23651838	BHLHE40	0.6175	0.72818	0.04321	Yes
12	94340405	94340400	94340411	cg00238944	BHLHE40	0.7972	0.85605	0.01982	Yes
13	27998817	27998816	27998825	cg27031448	BHLHE40	0.5923	0.40547	0.09329	Yes
13	27998817	27998816	27998825	cg11655627	BHLHE40	0.7361	0.47656	0.1124	Yes
13	27998817	27998816	27998825	cg13557709	BHLHE40	0.2844	0.09066	0.06651	Yes
13	113808322	113808317	113808328	cg19073576	BHLHE40	0.127	0.05991	0.01593	Yes
14	77385064	77385063	77385072	cg14491800	BHLHE40	0.4752	0.69574	0.13597	Yes
14	91880118	91880112	91880123	cg06033276	BHLHE40	0.3605	0.44562	0.05429	Yes
15	26020743	26020739	26020748	cg06509153	BHLHE40	0.7865	0.8839	0.02625	Yes
15	28328226	28328220	28328231	cg15690376	BHLHE40	0.3856	0.5688	0.0956	Yes
15	49462224	49462222	49462233	cg18736186	BHLHE40	0.4878	0.58005	0.04125	Yes
15	49462224	49462222	49462233	cg08036668	BHLHE40	0.3874	0.57054	0.03804	Yes
15	49462224	49462222	49462233	cg08390622	BHLHE40	0.2011	0.35319	0.04775	Yes
15	67478226	67478221	67478230	cg23774349	BHLHE40	0.6676	0.8548	0.04588	Yes
15	69591149	69591143	69591154	cg02375503	BHLHE40	0.2213	0.14483	0.03484	Yes
15	90311635	90311630	90311641	cg09954392	BHLHE40	0.7252	0.58435	0.06514	Yes
15	101792543	101792541	101792550	cg23222772	BHLHE40	0.8656	0.70479	0.09342	Yes
16	3550918	3550911	3550922	cg02189477	BHLHE40	0.4606	0.55393	0.06059	Yes
16	30560824	30560821	30560830	cg08783023	BHLHE40	0.6975	0.76771	0.03234	Yes
16	31147414	31147409	31147420	cg10197405	BHLHE40	0.7478	0.58071	0.07024	Yes
16	69166540	69166535	69166544	cg06404571	BHLHE40	0.832	0.70052	0.04656	Yes
16	85075898	85075892	85075903	cg07308243	BHLHE40	0.7948	0.68783	0.05691	Yes
16	85075898	85075892	85075903	cg04967410	BHLHE40	0.8885	0.77011	0.05377	Yes
16	87756984	87756980	87756989	cg01538731	BHLHE40	0.9312	0.67053	0.13449	Yes
16	87756984	87756980	87756989	cg05830220	BHLHE40	0.9453	0.77338	0.1061	Yes
16	88152983	88152977	88152988	cg06945563	BHLHE40	0.8965	0.82228	0.06324	Yes
16	90088796	90088796	90088805	cg05975219	BHLHE40	0.1291	0.0663	0.01655	Yes
17	5014793	5014791	5014800	cg23165431	BHLHE40	0.1608	0.25784	0.05148	Yes
17	6950323	6950322	6950331	cg23148631	BHLHE40	0.3118	0.45898	0.07743	Yes
17	6950323	6950322	6950331	cg24165083	BHLHE40	0.6202	0.76323	0.04434	Yes
17	40346443	40346438	40346449	cg26156626	BHLHE40	0.2448	0.35366	0.06844	Yes
17	58754874	58754868	58754879	cg23120942	BHLHE40	0.4542	0.343	0.04546	Yes
17	62038842	62038833	62038844	cg06556650	BHLHE40	0.6368	0.83347	0.07544	Yes
17	62915605	62915597	62915608	cg15948859	BHLHE40	0.4979	0.37203	0.06018	Yes
17	77089858	77089853	77089862	cg17294330	BHLHE40	0.8607	0.92602	0.01143	Yes
17	77089858	77089853	77089862	cg09840665	BHLHE40	0.8084	0.86039	0.0309	Yes
17	79010969	79010963	79010974	cg18758622	BHLHE40	0.515	0.36962	0.08597	Yes
18	32556947	32556943	32556954	cg11672277	BHLHE40	0.514	0.74356	0.07417	Yes
18	32556947	32556943	32556954	cg11672277	BHLHE40	0.5636	0.74356	0.07417	Yes
18	32556947	32556943	32556954	cg10037994	BHLHE40	0.504	0.81328	0.06357	Yes
18	32556947	32556943	32556954	cg11060768	BHLHE40	0.871	0.94183	0.01169	Yes
18	33105942	33105936	33105947	cg17939116	BHLHE40	0.2264	0.10445	0.05085	Yes
18	55626794	55626788	55626797	cg20009973	BHLHE40	0.7781	0.6345	0.05629	Yes
19	2749354	2749353	2749362	cg24953735	BHLHE40	0.7214	0.6168	0.05974	Yes
19	4815890	4815881	4815890	cg26648758	BHLHE40	0.8591	0.916	0.0254	Yes
19	5720208	5720200	5720209	cg24174962	BHLHE40	0.4819	0.35755	0.05969	Yes
19	19585119	19585113	19585122	cg12950069	BHLHE40	0.5774	0.68454	0.04478	Yes
19	19585119	19585113	19585122	cg12950069	BHLHE40	0.7888	0.68454	0.04478	Yes
19	19585119	19585113	19585122	cg05036454	BHLHE40	0.7431	0.63558	0.04776	Yes
19	19585119	19585113	19585122	cg03835123	BHLHE40	0.4913	0.94293	0.01778	Yes
19	19585119	19585113	19585122	cg03835123	BHLHE40	0.5189	0.94293	0.01778	Yes
19	19585119	19585113	19585122	cg04775890	BHLHE40	0.8756	0.7818	0.042	Yes
19	30433703	30433699	30433708	cg27657525	BHLHE40	0.0725	0.13081	0.0448	Yes
19	57352724	57352724	57352733	cg14849423	BHLHE40	0.598	0.52941	0.03337	Yes
19	57352724	57352724	57352733	cg20628335	BHLHE40	0.5659	0.49928	0.03341	Yes
19	57352724	57352724	57352733	cg18668753	BHLHE40	0.75	0.67178	0.03361	Yes
19	57922945	57922940	57922951	cg18697006	BHLHE40	0.1155	0.06194	0.01477	Yes
20	361635	361631	361640	cg07586025	BHLHE40	0.7162	0.77014	0.02899	Yes
20	4225754	4225749	4225760	cg00046501	BHLHE40	0.7924	0.85501	0.03083	Yes
20	25039119	25039114	25039125	cg07287961	BHLHE40	0.7473	0.86537	0.03588	Yes
20	25129485	25129478	25129487	cg15069551	BHLHE40	0.603	0.7263	0.05847	Yes
20	25129485	25129478	25129487	cg11632685	BHLHE40	0.5678	0.72167	0.06872	Yes
20	25129485	25129478	25129487	cg11632685	BHLHE40	0.5717	0.72167	0.06872	Yes
20	25129485	25129478	25129487	cg20310608	BHLHE40	0.5249	0.73126	0.0719	Yes
20	25129485	25129478	25129487	cg20310608	BHLHE40	0.5849	0.73126	0.0719	Yes
20	25129485	25129478	25129487	cg20017761	BHLHE40	0.4305	0.57295	0.05179	Yes
20	25129485	25129478	25129487	cg05446860	BHLHE40	0.0909	0.1409	0.03819	Yes
20	43727043	43727035	43727046	cg07160746	BHLHE40	0.0758	0.21978	0.08295	Yes
20	47538253	47538252	47538261	cg20558987	BHLHE40	0.355	0.46329	0.06037	Yes
21	45560558	45560549	45560560	cg25487008	BHLHE40	0.4222	0.51173	0.04798	Yes
21	45560558	45560549	45560560	cg11465630	BHLHE40	0.6284	0.70345	0.04373	Yes
21	45560558	45560549	45560560	cg04677846	BHLHE40	0.6465	0.71596	0.0408	Yes
22	39638076	39638071	39638080	cg06873218	BHLHE40	0.2043	0.13502	0.03778	Yes
22	50706246	50706243	50706252	cg16054907	BHLHE40	0.5526	0.70516	0.08061	Yes
1	70395556	70395547	70395557	cg03054056	CREB	0.8062	0.89458	0.0309	Yes
1	100138353	100138343	100138353	cg17732589	CREB	0.9266	0.8608	0.02483	Yes
2	12147200	12147195	12147205	cg13384237	CREB	0.8508	0.75408	0.05352	Yes
2	178029516	178029515	178029525	cg24499405	CREB	0.5371	0.31121	0.07248	Yes
2	178029516	178029515	178029525	cg12638060	CREB	0.6293	0.4082	0.06067	Yes
3	48514554	48514544	48514555	cg07596314	CREB	0.2957	0.22653	0.04025	Yes
3	48514554	48514544	48514555	cg16078684	CREB	0.2485	0.09597	0.02528	Yes
3	52719999	52719995	52720005	cg10828744	CREB	0.1857	0.13248	0.03524	Yes
3	52719999	52719995	52720005	cg09817993	CREB	0.227	0.15646	0.03698	Yes
3	99761251	99761242	99761252	cg08883172	CREB	0.7458	0.81764	0.03176	Yes
3	152121802	152121795	152121805	cg25342059	CREB	0.5106	0.39007	0.05916	Yes
3	183903879	183903878	183903888	cg13491563	CREB	0.7571	0.82621	0.02539	Yes
3	183903879	183903878	183903888	cg09866366	CREB	0.5113	0.64082	0.05577	Yes
3	185000764	185000755	185000765	cg00636368	CREB	0.2784	0.1162	0.05583	Yes
3	185000764	185000755	185000765	cg00636368	CREB	0.322	0.1162	0.05583	Yes
3	185000764	185000755	185000765	cg22464548	CREB	0.0985	0.043	0.01302	Yes
3	185000764	185000755	185000765	cg01237757	CREB	0.1199	0.05936	0.01172	Yes
3	185000764	185000755	185000765	cg10542883	CREB	0.1215	0.06361	0.01695	Yes
3	185000764	185000755	185000765	cg10542883	CREB	0.1839	0.06361	0.01695	Yes
3	185000764	185000755	185000765	cg05480594	CREB	0.1862	0.13414	0.02949	Yes
3	185000764	185000755	185000765	cg05480594	CREB	0.2589	0.13414	0.02949	Yes
3	185000764	185000755	185000765	cg07057670	CREB	0.1738	0.10775	0.02213	Yes
3	185000764	185000755	185000765	cg07057670	CREB	0.2604	0.10775	0.02213	Yes
3	185000764	185000755	185000765	cg09249404	CREB	0.3328	0.18726	0.05781	Yes
3	185000764	185000755	185000765	cg09249404	CREB	0.3658	0.18726	0.05781	Yes
4	103940854	103940849	103940859	cg13868111	CREB	0.2343	0.09275	0.04976	Yes
4	103940854	103940849	103940859	cg27544288	CREB	0.154	0.07534	0.02517	Yes
4	186347162	186347157	186347167	cg14332819	CREB	0.8696	0.92494	0.02558	Yes
4	189031394	189031390	189031400	cg12969515	CREB	0.8616	0.80793	0.03789	Yes
5	73092710	73092707	73092717	cg15594968	CREB	0.5202	0.86722	0.03301	Yes
6	3157834	3157829	3157840	cg02995567	CREB	0.1372	0.08658	0.01842	Yes
6	3157834	3157829	3157840	cg27530015	CREB	0.2446	0.1723	0.04072	Yes
6	26157518	26157510	26157520	cg26741595	CREB	0.0703	0.13451	0.03598	Yes
7	1608812	1608802	1608812	cg17888979	CREB	0.3585	0.23013	0.03578	Yes
7	44925227	44925223	44925233	cg01934289	CREB	0.3865	0.23916	0.04599	Yes
8	2075790	2075780	2075790	cg06054159	CREB	0.2527	0.4021	0.09673	Yes
8	17104396	17104388	17104398	cg23413494	CREB	0.2623	0.19564	0.02128	Yes
9	137518739	137518729	137518739	cg03100611	CREB	0.8068	0.72735	0.04492	Yes
10	13203451	13203442	13203452	cg17340043	CREB	0.7433	0.50372	0.12646	Yes
10	116697970	116697960	116697970	cg08898349	CREB	0.887	0.82983	0.0296	Yes
11	66610894	66610891	66610901	cg26477593	CREB	0.2708	0.09599	0.03971	Yes
12	69979219	69979215	69979225	cg16544548	CREB	0.2536	0.12147	0.05203	Yes
12	118454593	118454586	118454596	cg14967768	CREB	0.0807	0.13519	0.03567	Yes
12	133022656	133022646	133022656	cg17566325	CREB	0.1194	0.48342	0.20486	Yes
14	35008921	35008916	35008926	cg24276491	CREB	0.8266	0.74491	0.04578	Yes
14	51707106	51707102	51707112	cg08198377	CREB	0.1932	0.37328	0.05943	Yes
14	68086414	68086410	68086420	cg06830503	CREB	0.1228	0.07035	0.0202	Yes
14	94468189	94468184	94468194	cg12492105	CREB	0.1951	0.31534	0.07529	Yes
16	87887355	87887347	87887357	cg26982544	CREB	0.1781	0.07165	0.04449	Yes
16	87887355	87887347	87887357	cg26982544	CREB	0.3366	0.07165	0.04449	Yes
16	87887355	87887347	87887357	cg08401758	CREB	0.3655	0.08091	0.0482	Yes
16	87887355	87887347	87887357	cg06867910	CREB	0.2952	0.10503	0.04969	Yes
17	685565	685561	685571	cg12197459	CREB	0.6543	0.43884	0.05903	Yes
17	39934279	39934273	39934283	cg15017865	CREB	0.8689	0.72887	0.0764	Yes
17	61043240	61043231	61043241	cg05363938	CREB	0.3403	0.27418	0.04415	Yes
19	1940799	1940792	1940802	cg12364882	CREB	0.0479	0.12041	0.04825	Yes
19	3984214	3984214	3984224	cg27168033	CREB	0.7848	0.87594	0.03074	Yes
19	3984214	3984214	3984224	cg18474153	CREB	0.6273	0.74307	0.06359	Yes
19	17666355	17666347	17666358	cg12463140	CREB	0.9029	0.84179	0.03794	Yes
19	40337055	40337047	40337057	cg24626843	CREB	0.746	0.83532	0.04028	Yes
19	40337051	40337047	40337057	cg17701336	CREB	0.1357	0.20121	0.04259	Yes
19	40337051	40337047	40337057	cg24626843	CREB	0.7516	0.83561	0.04012	Yes
19	40337051	40337047	40337057	cg24626843	CREB	0.7597	0.83561	0.04012	Yes
19	50862240	50862231	50862241	cg12273319	CREB	0.763	0.46342	0.11935	Yes
19	50862240	50862231	50862241	cg00297876	CREB	0.4745	0.26202	0.09993	Yes
19	50862240	50862231	50862241	cg22018083	CREB	0.449	0.30956	0.08933	Yes
19	50862240	50862231	50862241	cg06747330	CREB	0.4959	0.30038	0.10978	Yes
19	50862240	50862231	50862241	cg26456183	CREB	0.3991	0.24596	0.07498	Yes
19	57901303	57901299	57901309	cg06482263	CREB	0.1086	0.17903	0.04426	Yes
20	25227374	25227372	25227382	cg14093141	CREB	0.2368	0.29977	0.03664	Yes
22	28315329	28315323	28315333	cg20827337	CREB	0.3866	0.2005	0.05093	Yes
1	995136	995129	995146	cg21607076	CREB-ext	0.1713	0.12043	0.02562	Yes
1	995136	995129	995146	cg04919596	CREB-ext	0.4242	0.28084	0.06868	Yes
1	1655876	1655862	1655879	cg21906539	CREB-ext	0.2142	0.10086	0.03195	Yes
1	19638738	19638731	19638748	cg27311654	CREB-ext	0.2209	0.12161	0.04235	Yes
1	19638738	19638731	19638748	cg13494428	CREB-ext	0.514	0.62983	0.0599	Yes
1	23495319	23495310	23495327	cg25610515	CREB-ext	0.0719	0.17048	0.08079	Yes
1	28969656	28969656	28969673	cg07898057	CREB-ext	0.1799	0.05415	0.01275	Yes
1	32110232	32110222	32110239	cg09804509	CREB-ext	0.4604	0.33054	0.05389	Yes
1	36565754	36565753	36565770	cg18931815	CREB-ext	0.4592	0.60047	0.07832	Yes
1	36565754	36565753	36565770	cg15501865	CREB-ext	0.0747	0.20827	0.08601	Yes
1	36565754	36565753	36565770	cg20454443	CREB-ext	0.3961	0.61938	0.13825	Yes
1	36565754	36565753	36565770	cg04545015	CREB-ext	0.8732	0.92693	0.01329	Yes
1	39456690	39456688	39456705	cg13549152	CREB-ext	0.4184	0.32564	0.0432	Yes
1	47644896	47644882	47644899	cg11028330	CREB-ext	0.3925	0.27385	0.06913	Yes
1	53164051	53164049	53164066	cg14261309	CREB-ext	0.0956	0.19939	0.04821	Yes
1	53164051	53164049	53164066	cg14261309	CREB-ext	0.3116	0.19939	0.04821	Yes
1	54181328	54181327	54181344	cg24064348	CREB-ext	0.8912	0.73884	0.05409	Yes
1	71513503	71513496	71513513	cg14250931	CREB-ext	0.4405	0.3043	0.04764	Yes
1	84971867	84971850	84971867	cg23255950	CREB-ext	0.3118	0.20377	0.04044	Yes
1	100503635	100503626	100503643	cg19735074	CREB-ext	0.2423	0.17398	0.03396	Yes
1	156890311	156890309	156890326	cg02778613	CREB-ext	0.1474	0.23082	0.053	Yes
1	161360051	161360036	161360053	cg07244326	CREB-ext	0.5134	0.35332	0.07288	Yes
1	167522895	167522879	167522896	cg15612186	CREB-ext	0.1026	0.22722	0.04973	Yes
1	202995639	202995623	202995640	cg13884889	CREB-ext	0.3725	0.30613	0.03362	Yes
1	210484498	210484485	210484502	cg02334877	CREB-ext	0.0531	0.22243	0.07619	Yes
1	228291163	228291146	228291163	cg05120156	CREB-ext	0.1257	0.05117	0.00864	Yes
1	229406769	229406760	229406783	cg06646021	CREB-ext	0.55	0.48852	0.04066	Yes
1	229406769	229406760	229406783	cg03825921	CREB-ext	0.1872	0.09212	0.02429	Yes
1	243265016	243265000	243265017	cg24502334	CREB-ext	0.0888	0.24654	0.09879	Yes
2	9144115	9144107	9144124	cg10355989	CREB-ext	0.5023	0.44311	0.03761	Yes
2	10262667	10262653	10262670	cg16676211	CREB-ext	0.1472	0.07392	0.01693	Yes
2	11886732	11886724	11886741	cg10129414	CREB-ext	0.1831	0.10585	0.0379	Yes
2	32582074	32582063	32582080	cg12233946	CREB-ext	0.1969	0.10806	0.03198	Yes
2	42396328	42396316	42396333	cg14452650	CREB-ext	0.2575	0.05727	0.03602	Yes
2	42396328	42396316	42396333	cg19581424	CREB-ext	0.2899	0.06887	0.01302	Yes
2	63277659	63277644	63277661	cg10658666	CREB-ext	0.1538	0.08259	0.02027	Yes
2	63277659	63277644	63277661	cg15853117	CREB-ext	0.2042	0.12091	0.03201	Yes
2	75185741	75185725	75185742	cg02715572	CREB-ext	0.5626	0.72434	0.07522	Yes
2	86790624	86790620	86790637	cg27274426	CREB-ext	0.5352	0.44067	0.05538	Yes
2	86851024	86851022	86851039	cg11223252	CREB-ext	0.2222	0.11873	0.04696	Yes
2	106015482	106015466	106015483	cg26344233	CREB-ext	0.1307	0.06882	0.01897	Yes
2	112811842	112811832	112811849	cg20063462	CREB-ext	0.1665	0.22279	0.03653	Yes
2	201729224	201729221	201729238	cg00975587	CREB-ext	0.1511	0.09661	0.01963	Yes
2	201729224	201729221	201729238	cg08474651	CREB-ext	0.1308	0.20448	0.05003	Yes
2	210867316	210867304	210867321	cg10181911	CREB-ext	0.1258	0.21172	0.07958	Yes
2	220025210	220025202	220025219	cg11765003	CREB-ext	0.4367	0.57367	0.06546	Yes
2	220025210	220025202	220025219	cg04587910	CREB-ext	0.1021	0.15601	0.02992	Yes
2	220298773	220298768	220298785	cg18639966	CREB-ext	0.8242	0.70959	0.09579	Yes
2	220298773	220298768	220298785	cg25330143	CREB-ext	0.708	0.52792	0.1197	Yes
2	220298773	220298768	220298785	cg10496184	CREB-ext	0.4698	0.30286	0.11846	Yes
2	220298773	220298768	220298785	cg07820064	CREB-ext	0.3144	0.21179	0.05317	Yes
2	220298773	220298768	220298785	cg18984724	CREB-ext	0.1561	0.08468	0.02594	Yes
2	220298773	220298768	220298785	cg15634877	CREB-ext	0.1362	0.07794	0.02417	Yes
2	220298773	220298768	220298785	cg12213062	CREB-ext	0.1688	0.10002	0.03206	Yes
2	220462601	220462589	220462606	cg04209035	CREB-ext	0.3971	0.33143	0.03381	Yes
2	233562019	233562003	233562020	cg08000102	CREB-ext	0.0517	0.12546	0.06871	Yes
2	236402471	236402460	236402477	cg26176204	CREB-ext	0.0714	0.15593	0.0549	Yes
2	238832468	238832459	238832476	cg02349186	CREB-ext	0.0691	0.17179	0.05785	Yes
2	241497404	241497399	241497416	cg27504117	CREB-ext	0.7411	0.87662	0.02494	Yes
3	23986777	23986776	23986793	cg10130403	CREB-ext	0.2487	0.14682	0.0272	Yes
3	40566765	40566757	40566774	cg15564041	CREB-ext	0.2391	0.05179	0.01339	Yes
3	45634812	45634799	45634816	cg19210302	CREB-ext	0.3718	0.06363	0.01344	Yes
3	81810786	81810769	81810786	cg02961664	CREB-ext	0.767	0.82949	0.02354	Yes
3	183735828	183735813	183735830	cg05044414	CREB-ext	0.9236	0.85806	0.04755	Yes
3	183735828	183735813	183735830	cg01324343	CREB-ext	0.7321	0.48435	0.14781	Yes
3	187457776	187457775	187457792	cg05264446	CREB-ext	0.1939	0.07204	0.03559	Yes
4	18023959	18023942	18023959	cg01089331	CREB-ext	0.8328	0.88846	0.02146	Yes
4	53578663	53578654	53578671	cg10366786	CREB-ext	0.6629	0.51516	0.07239	Yes
4	53578663	53578654	53578671	cg27172285	CREB-ext	0.2087	0.10475	0.02723	Yes
4	83295703	83295697	83295714	cg12023589	CREB-ext	0.2847	0.18175	0.04554	Yes
4	88141037	88141036	88141053	cg13929988	CREB-ext	0.2371	0.34294	0.06201	Yes
4	186392582	186392565	186392599	cg19022908	CREB-ext	0.7233	0.55056	0.06117	Yes
4	186392582	186392565	186392599	cg03217528	CREB-ext	0.3116	0.156	0.0608	Yes
4	187112586	187112577	187112594	cg23232844	CREB-ext	0.0351	0.10593	0.05407	Yes
5	61601979	61601970	61601987	cg06019229	CREB-ext	0.1602	0.08806	0.02639	Yes
5	74807600	74807587	74807604	cg07431896	CREB-ext	0.2444	0.06177	0.01761	Yes
5	111093308	111093300	111093317	cg24072924	CREB-ext	0.143	0.05261	0.01489	Yes
5	111093308	111093300	111093317	cg18420790	CREB-ext	0.0921	0.27784	0.08716	Yes
5	111093308	111093300	111093317	cg18344020	CREB-ext	0.1074	0.15875	0.03038	Yes
5	115420944	115420943	115420960	cg20803236	CREB-ext	0.3997	0.22651	0.05696	Yes
5	115420944	115420943	115420960	cg17428832	CREB-ext	0.593	0.4455	0.05203	Yes
5	125937059	125937042	125937059	cg27060403	CREB-ext	0.2239	0.27469	0.03177	Yes
5	131705435	131705425	131705442	cg14196790	CREB-ext	0.4605	0.18435	0.08346	Yes
5	131705435	131705425	131705442	cg16647868	CREB-ext	0.2215	0.13512	0.0383	Yes
5	135416388	135416381	135416398	cg25340688	CREB-ext	0.5844	0.46419	0.18436	Yes
5	135416388	135416381	135416398	cg18797653	CREB-ext	0.6473	0.44594	0.18206	Yes
5	179050460	179050453	179050470	cg12564650	CREB-ext	0.1375	0.06863	0.0271	Yes
5	179105562	179105552	179105569	cg06916446	CREB-ext	0.4286	0.04497	0.01597	Yes
5	179105562	179105552	179105569	cg09918747	CREB-ext	0.2927	0.05219	0.00823	Yes
5	179105562	179105552	179105569	cg10832470	CREB-ext	0.1778	0.07921	0.01468	Yes
5	179105562	179105552	179105569	cg08962798	CREB-ext	0.5691	0.45725	0.03498	Yes
5	179636222	179636216	179636233	cg16435062	CREB-ext	0.4493	0.61708	0.07024	Yes
5	179636222	179636216	179636233	cg16435062	CREB-ext	0.4865	0.61708	0.07024	Yes
5	179636222	179636216	179636233	cg12684744	CREB-ext	0.5831	0.769	0.05858	Yes
5	179636222	179636216	179636233	cg12684744	CREB-ext	0.6213	0.769	0.05858	Yes
5	180288452	180288435	180288452	cg24877792	CREB-ext	0.3798	0.27281	0.05101	Yes
5	180288452	180288435	180288452	cg10437652	CREB-ext	0.1441	0.08491	0.01838	Yes
5	180288452	180288435	180288452	cg18867970	CREB-ext	0.5136	0.63153	0.05142	Yes
5	180618897	180618884	180618901	cg04499901	CREB-ext	0.1489	0.08641	0.01784	Yes
5	180670806	180670806	180670823	cg16097596	CREB-ext	0.1885	0.11888	0.03017	Yes
6	3157834	3157818	3157835	cg02995567	CREB-ext	0.1372	0.08658	0.01842	Yes
6	3157834	3157818	3157835	cg27530015	CREB-ext	0.2446	0.1723	0.04072	Yes
6	30689238	30689222	30689239	cg00783730	CREB-ext	0.1993	0.13418	0.03068	Yes
6	30689235	30689222	30689239	cg06005318	CREB-ext	0.3264	0.20627	0.05028	Yes
6	31763654	31763651	31763668	cg27065415	CREB-ext	0.1088	0.05344	0.00839	Yes
6	31763698	31763694	31763711	cg27065415	CREB-ext	0.1088	0.05344	0.00839	Yes
6	52149697	52149692	52149709	cg18225895	CREB-ext	0.0558	0.11786	0.02944	Yes
6	52149697	52149692	52149709	cg26363518	CREB-ext	0.2153	0.13285	0.03587	Yes
6	69345064	69345055	69345072	cg13225596	CREB-ext	0.1717	0.23116	0.03375	Yes
6	74171445	74171430	74171460	cg19339848	CREB-ext	0.0818	0.13717	0.05339	Yes
6	132833911	132833908	132833925	cg10097215	CREB-ext	0.6854	0.76483	0.03994	Yes
6	153304265	153304251	153304268	cg22417733	CREB-ext	0.0564	0.13221	0.05423	Yes
6	164461056	164461039	164461056	cg02530175	CREB-ext	0.696	0.88355	0.05897	Yes
6	170863446	170863432	170863449	cg24710073	CREB-ext	0.5779	0.71942	0.05412	Yes
7	6543203	6543193	6543210	cg25280938	CREB-ext	0.1316	0.18449	0.03377	Yes
7	44925227	44925212	44925229	cg01934289	CREB-ext	0.3865	0.23916	0.04599	Yes
7	65235778	65235764	65235781	cg21733973	CREB-ext	0.1581	0.05499	0.03517	Yes
7	66093774	66093758	66093775	cg09996344	CREB-ext	0.098	0.16757	0.04789	Yes
7	72395658	72395645	72395662	cg23218567	CREB-ext	0.4003	0.31126	0.05256	Yes
7	94287257	94287242	94287259	cg11175683	CREB-ext	0.7019	0.59352	0.0476	Yes
7	94287257	94287242	94287259	cg20041873	CREB-ext	0.5404	0.62281	0.043	Yes
7	100806884	100806869	100806886	cg03656020	CREB-ext	0.2761	0.17256	0.0605	Yes
7	102036819	102036806	102036823	cg27553708	CREB-ext	0.219	0.13378	0.03493	Yes
7	102789750	102789740	102789757	cg19273773	CREB-ext	0.1391	0.06943	0.01072	Yes
7	102789750	102789740	102789757	cg08904363	CREB-ext	0.2067	0.06059	0.01438	Yes
7	102789750	102789740	102789757	cg08159594	CREB-ext	0.6541	0.55303	0.05183	Yes
7	128467690	128467677	128467694	cg22584435	CREB-ext	0.8185	0.91999	0.02101	Yes
7	129142339	129142332	129142349	cg16141056	CREB-ext	0.3731	0.28107	0.04185	Yes
7	129592531	129592524	129592541	cg19319069	CREB-ext	0.2434	0.12743	0.03556	Yes
7	139877078	139877075	139877092	cg24400517	CREB-ext	0.3494	0.24112	0.06221	Yes
7	150705968	150705956	150705983	cg20498962	CREB-ext	0.7662	0.59059	0.09218	Yes
7	150705968	150705956	150705983	cg20498962	CREB-ext	0.8331	0.59059	0.09218	Yes
7	150705968	150705956	150705983	cg10501602	CREB-ext	0.5815	0.37875	0.06671	Yes
7	150705968	150705956	150705983	cg10501602	CREB-ext	0.6047	0.37875	0.06671	Yes
7	150705968	150705956	150705983	cg00700487	CREB-ext	0.7174	0.60112	0.06366	Yes
7	150705968	150705956	150705983	cg00700487	CREB-ext	0.7648	0.60112	0.06366	Yes
8	30891324	30891309	30891326	cg21604516	CREB-ext	0.6166	0.473	0.08712	Yes
8	30891324	30891309	30891326	cg21608195	CREB-ext	0.1812	0.12112	0.03267	Yes
8	42010223	42010222	42010239	cg22104487	CREB-ext	0.1998	0.11148	0.04086	Yes
8	59465730	59465721	59465738	cg08643861	CREB-ext	0.2722	0.36726	0.05498	Yes
8	71520668	71520666	71520683	cg17127823	CREB-ext	0.431	0.37402	0.03024	Yes
8	71520668	71520666	71520683	cg15628222	CREB-ext	0.4231	0.32122	0.03345	Yes
8	74791213	74791200	74791217	cg00571292	CREB-ext	0.3009	0.38031	0.04583	Yes
8	144212625	144212612	144212629	cg00637285	CREB-ext	0.4932	0.32449	0.03612	Yes
8	144212625	144212612	144212629	cg16285941	CREB-ext	0.6664	0.58224	0.04118	Yes
8	144328877	144328873	144328890	cg24641352	CREB-ext	0.3872	0.30598	0.0443	Yes
9	20624955	20624954	20624971	cg13284422	CREB-ext	0.4376	0.31775	0.05963	Yes
9	20624955	20624954	20624971	cg14089436	CREB-ext	0.5196	0.38669	0.05543	Yes
9	71650915	71650913	71650930	cg07983009	CREB-ext	0.2685	0.15391	0.05633	Yes
9	98638341	98638334	98638351	cg16976623	CREB-ext	0.1481	0.0726	0.01472	Yes
9	101299286	101299273	101299290	cg08323442	CREB-ext	0.4771	0.23793	0.08785	Yes
9	101299286	101299273	101299290	cg08323442	CREB-ext	0.5624	0.23793	0.08785	Yes
9	101299286	101299273	101299290	cg09842314	CREB-ext	0.5374	0.29189	0.1075	Yes
9	101299286	101299273	101299290	cg09842314	CREB-ext	0.6295	0.29189	0.1075	Yes
9	123638728	123638711	123638728	cg14614490	CREB-ext	0.6377	0.6971	0.03292	Yes
9	130374489	130374487	130374504	cg16620860	CREB-ext	0.8792	0.75281	0.06993	Yes
9	130547888	130547871	130547888	cg08999352	CREB-ext	0.0822	0.13632	0.04071	Yes
9	130565077	130565063	130565080	cg10739659	CREB-ext	0.2214	0.10545	0.03294	Yes
9	131940521	131940506	131940523	cg06599011	CREB-ext	0.7072	0.62311	0.04912	Yes
9	139258052	139258048	139258065	cg14035368	CREB-ext	0.9331	0.667	0.08119	Yes
9	139377551	139377538	139377555	cg14651355	CREB-ext	0.1136	0.20585	0.05178	Yes
9	139377551	139377538	139377555	cg07793369	CREB-ext	0.0701	0.151	0.05318	Yes
10	5708422	5708418	5708435	cg14623216	CREB-ext	0.575	0.70011	0.07294	Yes
10	6186880	6186865	6186882	cg22692545	CREB-ext	0.8934	0.8369	0.03696	Yes
10	13571170	13571159	13571176	cg27255667	CREB-ext	0.1432	0.07893	0.02648	Yes
10	16859428	16859428	16859445	cg14835575	CREB-ext	0.5745	0.45724	0.05482	Yes
10	44185640	44185629	44185646	cg01001533	CREB-ext	0.3599	0.46076	0.0527	Yes
10	50970347	50970332	50970349	cg08524514	CREB-ext	0.3373	0.26981	0.03837	Yes
10	51489079	51489067	51489084	cg20129853	CREB-ext	0.6315	0.52098	0.06903	Yes
10	69644422	69644413	69644430	cg00972288	CREB-ext	0.1049	0.20668	0.05329	Yes
10	71389890	71389880	71389897	cg03178609	CREB-ext	0.3324	0.24156	0.05594	Yes
10	82295779	82295776	82295793	cg08506606	CREB-ext	0.3994	0.18286	0.08896	Yes
10	82295779	82295776	82295793	cg08506606	CREB-ext	0.4491	0.18286	0.08896	Yes
10	82295779	82295776	82295793	cg24440658	CREB-ext	0.508	0.26232	0.10339	Yes
10	82295779	82295776	82295793	cg24440658	CREB-ext	0.5611	0.26232	0.10339	Yes
10	82295779	82295776	82295793	cg15642854	CREB-ext	0.4683	0.17763	0.09989	Yes
10	82295779	82295776	82295793	cg15642854	CREB-ext	0.4738	0.17763	0.09989	Yes
10	82295779	82295776	82295793	cg09623377	CREB-ext	0.664	0.5233	0.05855	Yes
10	82295779	82295776	82295793	cg22874264	CREB-ext	0.8339	0.7598	0.05028	Yes
10	97667579	97667578	97667595	cg17180012	CREB-ext	0.1199	0.185	0.03653	Yes
10	97849992	97849989	97850006	cg15619641	CREB-ext	0.2303	0.10846	0.03959	Yes
10	97849992	97849989	97850006	cg14802772	CREB-ext	0.2698	0.13129	0.04267	Yes
10	97849992	97849989	97850006	cg10938586	CREB-ext	0.3301	0.09155	0.06769	Yes
10	97849992	97849989	97850006	cg02346447	CREB-ext	0.1264	0.05034	0.02559	Yes
10	97849992	97849989	97850006	cg11563399	CREB-ext	0.122	0.0551	0.0204	Yes
10	97849992	97849989	97850006	cg07202981	CREB-ext	0.0982	0.04179	0.01774	Yes
10	116697970	116697964	116697981	cg08898349	CREB-ext	0.887	0.82983	0.0296	Yes
11	2722085	2722073	2722090	cg06288089	CREB-ext	0.6511	0.53824	0.09154	Yes
11	3190722	3190721	3190738	cg11346892	CREB-ext	0.7123	0.80048	0.03377	Yes
11	8832283	8832272	8832289	cg12865939	CREB-ext	0.8825	0.81552	0.04491	Yes
11	10772836	10772835	10772852	cg01991762	CREB-ext	0.6572	0.74248	0.03794	Yes
11	17410780	17410775	17410792	cg01379234	CREB-ext	0.939	0.87308	0.05377	Yes
11	26353584	26353568	26353585	cg24879281	CREB-ext	0.5249	0.42616	0.05629	Yes
11	57282981	57282972	57282989	cg07921965	CREB-ext	0.2166	0.15175	0.03904	Yes
11	61447881	61447871	61447894	cg07903266	CREB-ext	0.1918	0.11619	0.03401	Yes
11	65341733	65341732	65341749	cg09585333	CREB-ext	0.7904	0.62202	0.06335	Yes
11	65341733	65341732	65341749	cg22986597	CREB-ext	0.5803	0.38882	0.08008	Yes
11	66624586	66624577	66624594	cg11862081	CREB-ext	0.3922	0.54867	0.05225	Yes
11	75479881	75479866	75479883	cg05852089	CREB-ext	0.5685	0.44455	0.06639	Yes
11	75479881	75479866	75479883	cg22173131	CREB-ext	0.3534	0.27527	0.04064	Yes
11	93063752	93063744	93063761	cg08056352	CREB-ext	0.8225	0.88324	0.01861	Yes
11	93063752	93063744	93063761	cg07883772	CREB-ext	0.1002	0.17789	0.04838	Yes
11	126081524	126081522	126081539	cg20171807	CREB-ext	0.1074	0.04938	0.01872	Yes
12	6472508	6472502	6472519	cg03196720	CREB-ext	0.5148	0.21035	0.08641	Yes
12	6472508	6472502	6472519	cg06029700	CREB-ext	0.553	0.28163	0.09386	Yes
12	6472508	6472502	6472519	cg13805993	CREB-ext	0.2951	0.17664	0.05444	Yes
12	7342174	7342171	7342188	cg26604851	CREB-ext	0.1518	0.09117	0.0195	Yes
12	7342174	7342171	7342188	cg12256533	CREB-ext	0.1274	0.07165	0.01725	Yes
12	27167195	27167183	27167200	cg09704553	CREB-ext	0.126	0.06713	0.02257	Yes
12	31477118	31477118	31477135	cg03257475	CREB-ext	0.247	0.15424	0.0484	Yes
12	32259606	32259598	32259615	cg01321189	CREB-ext	0.1887	0.11224	0.03482	Yes
12	47473531	47473530	47473547	cg17572116	CREB-ext	0.1163	0.05833	0.01128	Yes
12	47473531	47473530	47473547	cg27149388	CREB-ext	0.2408	0.11762	0.04867	Yes
12	47473531	47473530	47473547	cg18348142	CREB-ext	0.1355	0.19116	0.03173	Yes
12	50677349	50677344	50677361	cg00592834	CREB-ext	0.1756	0.09018	0.03272	Yes
12	53886997	53886980	53886997	cg25401874	CREB-ext	0.7695	0.66783	0.06286	Yes
12	53886997	53886980	53886997	cg16331883	CREB-ext	0.5293	0.32972	0.0852	Yes
12	57914703	57914695	57914712	cg13812230	CREB-ext	0.7743	0.85192	0.04049	Yes
12	57914703	57914695	57914712	cg19520710	CREB-ext	0.4921	0.56042	0.03813	Yes
12	57914703	57914695	57914712	cg14315430	CREB-ext	0.216	0.33878	0.07719	Yes
12	57914703	57914695	57914712	cg09687907	CREB-ext	0.6702	0.78496	0.03594	Yes
12	95942532	95942515	95942532	cg09883286	CREB-ext	0.4219	0.2557	0.07195	Yes
12	95942532	95942515	95942532	cg24587879	CREB-ext	0.6026	0.46381	0.06161	Yes
12	95942516	95942515	95942532	cg09883286	CREB-ext	0.4045	0.25577	0.07211	Yes
12	110562124	110562123	110562140	cg03698892	CREB-ext	0.2039	0.32207	0.04377	Yes
13	24153716	24153708	24153725	cg10656742	CREB-ext	0.1946	0.1079	0.0356	Yes
13	24153716	24153708	24153725	cg10653131	CREB-ext	0.3608	0.22226	0.04111	Yes
13	27998889	27998882	27998899	cg22138327	CREB-ext	0.151	0.06832	0.03733	Yes
13	79233334	79233325	79233342	cg14470869	CREB-ext	0.1821	0.12444	0.02431	Yes
13	79233334	79233325	79233342	cg01819759	CREB-ext	0.0467	0.21557	0.18702	Yes
13	95953604	95953597	95953614	cg15396799	CREB-ext	0.4144	0.32125	0.03949	Yes
14	20811772	20811767	20811784	cg18899035	CREB-ext	0.256	0.07159	0.04839	Yes
14	20811772	20811767	20811784	cg12685808	CREB-ext	0.2848	0.19166	0.0432	Yes
14	24901148	24901141	24901158	cg25267128	CREB-ext	0.8165	0.72614	0.042	Yes
14	24901148	24901141	24901158	cg23632528	CREB-ext	0.4637	0.38712	0.02716	Yes
14	24901148	24901141	24901158	cg23632528	CREB-ext	0.4763	0.38712	0.02716	Yes
14	31091494	31091493	31091510	cg11071193	CREB-ext	0.7657	0.60722	0.06679	Yes
14	31926450	31926449	31926466	cg15247031	CREB-ext	0.3523	0.4247	0.02382	Yes
14	31926450	31926449	31926466	cg00832517	CREB-ext	0.1634	0.10523	0.02311	Yes
14	52456131	52456129	52456146	cg19957032	CREB-ext	0.2984	0.22747	0.04356	Yes
14	52456141	52456129	52456146	cg08516400	CREB-ext	0.2807	0.43369	0.07328	Yes
14	71374087	71374081	71374098	cg20822499	CREB-ext	0.8202	0.87561	0.02672	Yes
14	90085465	90085449	90085482	cg24126994	CREB-ext	0.3019	0.42795	0.05302	Yes
15	25123566	25123565	25123582	cg27644292	CREB-ext	0.4295	0.62	0.08058	Yes
15	25123566	25123565	25123582	cg08560373	CREB-ext	0.1894	0.38489	0.09319	Yes
15	32907571	32907560	32907577	cg22536508	CREB-ext	0.3015	0.05189	0.01012	Yes
15	42066606	42066606	42066623	cg20447114	CREB-ext	0.2878	0.4872	0.12909	Yes
15	43785486	43785484	43785501	cg24479965	CREB-ext	0.2865	0.18027	0.04244	Yes
15	45815010	45815007	45815024	cg07545828	CREB-ext	0.0442	0.11747	0.02873	Yes
15	52472025	52472022	52472039	cg05758446	CREB-ext	0.5686	0.4187	0.08296	Yes
15	59063268	59063261	59063278	cg16083849	CREB-ext	0.1417	0.07911	0.02251	Yes
15	59063268	59063261	59063278	cg16922275	CREB-ext	0.1119	0.05679	0.01002	Yes
15	75165738	75165733	75165750	cg08120141	CREB-ext	0.0928	0.19889	0.05549	Yes
15	90198686	90198685	90198702	cg24495008	CREB-ext	0.1484	0.07933	0.01296	Yes
15	90294245	90294230	90294247	cg01091565	CREB-ext	0.8461	0.78198	0.03649	Yes
15	93352784	93352778	93352795	cg05642379	CREB-ext	0.1925	0.07998	0.04281	Yes
15	101629209	101629192	101629209	cg03826564	CREB-ext	0.0872	0.18225	0.05895	Yes
15	101629209	101629192	101629209	cg02286809	CREB-ext	0.6341	0.78559	0.05536	Yes
16	717967	717963	717980	cg05135288	CREB-ext	0.6124	0.69693	0.05653	Yes
16	1244882	1244865	1244882	cg04809380	CREB-ext	0.9479	0.89269	0.03966	Yes
16	2867282	2867266	2867283	cg05635274	CREB-ext	0.9102	0.8404	0.04283	Yes
16	2867282	2867266	2867283	cg02296564	CREB-ext	0.7347	0.58612	0.0581	Yes
16	2867282	2867266	2867283	cg10765147	CREB-ext	0.9161	0.82681	0.05161	Yes
16	2867282	2867266	2867283	cg22730830	CREB-ext	0.8914	0.646	0.07895	Yes
16	2867282	2867266	2867283	cg01232511	CREB-ext	0.938	0.7449	0.08255	Yes
16	2867282	2867266	2867283	cg12257502	CREB-ext	0.7573	0.66457	0.05412	Yes
16	2867282	2867266	2867283	cg07280731	CREB-ext	0.9376	0.7228	0.08821	Yes
16	2867282	2867266	2867283	cg18786718	CREB-ext	0.8158	0.72372	0.04448	Yes
16	4166657	4166640	4166657	cg23519329	CREB-ext	0.1029	0.189	0.04924	Yes
16	11295866	11295859	11295876	cg23409325	CREB-ext	0.526	0.39929	0.06441	Yes
16	11480994	11480981	11480998	cg26789698	CREB-ext	0.8552	0.79252	0.03167	Yes
16	20753151	20753143	20753160	cg26399035	CREB-ext	0.7531	0.62473	0.06506	Yes
16	22202737	22202737	22202754	cg05569877	CREB-ext	0.3394	0.24117	0.04205	Yes
16	27561228	27561217	27561234	cg10290107	CREB-ext	0.0963	0.04424	0.01115	Yes
16	66907208	66907201	66907218	cg00707134	CREB-ext	0.3068	0.39036	0.04308	Yes
16	66907215	66907201	66907218	cg00707134	CREB-ext	0.1993	0.3908	0.04166	Yes
16	71758010	71758004	71758021	cg21642684	CREB-ext	0.1815	0.11292	0.02722	Yes
16	71758010	71758004	71758021	cg02681903	CREB-ext	0.7984	0.86181	0.02091	Yes
16	75551262	75551262	75551279	cg06655190	CREB-ext	0.6139	0.53695	0.04592	Yes
16	85722511	85722507	85722524	cg01383486	CREB-ext	0.7539	0.85231	0.03795	Yes
16	89626940	89626940	89626957	cg06154111	CREB-ext	0.2863	0.34287	0.02903	Yes
16	89641203	89641186	89641203	cg02500990	CREB-ext	0.749	0.64052	0.05526	Yes
16	89641203	89641186	89641203	cg11203985	CREB-ext	0.4291	0.3631	0.03684	Yes
16	89753094	89753086	89753103	cg12119029	CREB-ext	0.2625	0.39016	0.04646	Yes
17	685565	685565	685582	cg12197459	CREB-ext	0.6543	0.43884	0.05903	Yes
17	4046958	4046953	4046970	cg19105961	CREB-ext	0.5045	0.4198	0.05275	Yes
17	6917985	6917982	6917999	cg07308381	CREB-ext	0.8712	0.81686	0.0382	Yes
17	8042844	8042837	8042854	cg08898192	CREB-ext	0.3714	0.30713	0.03175	Yes
17	17743566	17743565	17743582	cg08455676	CREB-ext	0.2239	0.12934	0.03458	Yes
17	19265992	19265982	19265999	cg02998992	CREB-ext	0.0953	0.15599	0.04482	Yes
17	34948470	34948464	34948481	cg24338748	CREB-ext	0.2405	0.35814	0.06923	Yes
17	40718971	40718961	40718978	cg15999590	CREB-ext	0.6019	0.71855	0.04301	Yes
17	40718971	40718961	40718978	cg20795913	CREB-ext	0.5591	0.62924	0.03644	Yes
17	40896698	40896681	40896698	cg19395400	CREB-ext	0.2311	0.35296	0.06232	Yes
17	47439514	47439510	47439527	cg02838608	CREB-ext	0.1441	0.08983	0.02303	Yes
17	47785618	47785615	47785632	cg08097940	CREB-ext	0.4236	0.54628	0.05768	Yes
17	48423646	48423630	48423647	cg05105913	CREB-ext	0.5363	0.46478	0.03711	Yes
17	58469808	58469801	58469818	cg21853638	CREB-ext	0.1335	0.18983	0.03462	Yes
17	70588949	70588933	70588950	cg07268337	CREB-ext	0.8142	0.66428	0.04842	Yes
17	73028704	73028693	73028710	cg16336665	CREB-ext	0.0688	0.14809	0.05729	Yes
17	73851424	73851411	73851428	cg05743112	CREB-ext	0.2774	0.49098	0.11908	Yes
17	76837151	76837136	76837153	cg01385356	CREB-ext	0.0748	0.2071	0.06714	Yes
17	77083879	77083879	77083896	cg23836168	CREB-ext	0.87	0.92794	0.04248	Yes
17	78075247	78075240	78075257	cg21304062	CREB-ext	0.2571	0.13662	0.044	Yes
17	78194266	78194257	78194274	cg12455526	CREB-ext	0.1586	0.27446	0.05699	Yes
17	79670337	79670326	79670343	cg15214092	CREB-ext	0.1978	0.03144	0.00771	Yes
18	596953	596943	596960	cg14780183	CREB-ext	0.7656	0.89921	0.02554	Yes
18	6414593	6414586	6414603	cg17688525	CREB-ext	0.1208	0.04814	0.03024	Yes
18	6414593	6414586	6414603	cg17688525	CREB-ext	0.1356	0.04814	0.03024	Yes
18	74534912	74534901	74534918	cg16237672	CREB-ext	0.2016	0.10948	0.02714	Yes
19	1001836	1001827	1001844	cg11663780	CREB-ext	0.4384	0.0518	0.01318	Yes
19	1042388	1042380	1042397	cg22325408	CREB-ext	0.861	0.92198	0.02591	Yes
19	1042388	1042380	1042397	cg22271697	CREB-ext	0.7759	0.87466	0.03137	Yes
19	1240388	1240385	1240402	cg00067471	CREB-ext	0.2172	0.15216	0.03519	Yes
19	1514019	1514006	1514023	cg17720286	CREB-ext	0.3949	0.27581	0.07038	Yes
19	1789016	1789013	1789030	cg00844950	CREB-ext	0.1501	0.04599	0.0093	Yes
19	1789016	1789013	1789030	cg14231523	CREB-ext	0.2069	0.05427	0.00848	Yes
19	1789016	1789013	1789030	cg17771569	CREB-ext	0.4642	0.32752	0.07432	Yes
19	6110565	6110557	6110574	cg25010080	CREB-ext	0.7558	0.84819	0.0432	Yes
19	9434859	9434849	9434866	cg04085696	CREB-ext	0.1971	0.10849	0.02942	Yes
19	9434859	9434849	9434866	cg23179379	CREB-ext	0.2213	0.09283	0.02196	Yes
19	9434859	9434849	9434866	cg07967503	CREB-ext	0.5279	0.3262	0.07659	Yes
19	9649308	9649294	9649311	cg21338558	CREB-ext	0.3019	0.22245	0.03777	Yes
19	12917320	12917305	12917322	cg19224203	CREB-ext	0.1992	0.09758	0.03119	Yes
19	15740296	15740281	15740308	cg20725493	CREB-ext	0.5554	0.44464	0.05295	Yes
19	40372350	40372333	40372350	cg23110108	CREB-ext	0.4773	0.37785	0.06694	Yes
19	41770033	41770021	41770038	cg17106073	CREB-ext	0.2452	0.17275	0.03553	Yes
19	45458657	45458641	45458658	cg20481789	CREB-ext	0.146	0.08402	0.02419	Yes
19	45972476	45972466	45972483	cg05355078	CREB-ext	0.1382	0.08259	0.02694	Yes
19	50935059	50935051	50935068	cg18559348	CREB-ext	0.1758	0.08412	0.02093	Yes
19	50935059	50935051	50935068	cg10302973	CREB-ext	0.2509	0.09931	0.03935	Yes
19	50979855	50979838	50979855	cg07482574	CREB-ext	0.7742	0.86952	0.0414	Yes
19	51014356	51014340	51014357	cg07897402	CREB-ext	0.8484	0.71816	0.0692	Yes
19	51014794	51014794	51014811	cg07897402	CREB-ext	0.4609	0.71973	0.06771	Yes
19	51014794	51014794	51014811	cg10931803	CREB-ext	0.9126	0.96584	0.00714	Yes
19	52408315	52408311	52408328	cg15534084	CREB-ext	0.3023	0.1517	0.03265	Yes
19	52408315	52408311	52408328	cg22636429	CREB-ext	0.1963	0.12641	0.02912	Yes
19	52408315	52408311	52408328	cg15542994	CREB-ext	0.2027	0.11543	0.0309	Yes
19	52408315	52408311	52408328	cg24576172	CREB-ext	0.7376	0.80159	0.03055	Yes
19	55574429	55574425	55574442	cg10693865	CREB-ext	0.8702	0.74613	0.05144	Yes
19	55740277	55740274	55740291	cg26457013	CREB-ext	0.8143	0.88493	0.03494	Yes
19	55895242	55895230	55895247	cg21214467	CREB-ext	0.4117	0.28501	0.03352	Yes
19	55895242	55895230	55895247	cg10930293	CREB-ext	0.501	0.26797	0.08299	Yes
19	58912748	58912742	58912759	cg04608855	CREB-ext	0.1163	0.17206	0.03434	Yes
20	278187	278177	278194	cg10107382	CREB-ext	0.4395	0.5789	0.06757	Yes
20	278187	278177	278194	cg10107382	CREB-ext	0.4652	0.5789	0.06757	Yes
20	278187	278177	278194	cg11466856	CREB-ext	0.6634	0.79564	0.04949	Yes
20	278187	278177	278194	cg11466856	CREB-ext	0.6885	0.79564	0.04949	Yes
20	278187	278177	278194	cg01002112	CREB-ext	0.1736	0.25946	0.04894	Yes
20	443164	443160	443177	cg07492518	CREB-ext	0.2156	0.12081	0.04245	Yes
20	443164	443160	443177	cg17132305	CREB-ext	0.4351	0.2904	0.06929	Yes
20	20033194	20033179	20033196	cg22251716	CREB-ext	0.4827	0.36356	0.05857	Yes
20	20033194	20033179	20033196	cg06599170	CREB-ext	0.2255	0.15264	0.03779	Yes
20	25566172	25566167	25566184	cg09088834	CREB-ext	0.3072	0.24123	0.03707	Yes
20	25566109	25566105	25566122	cg03522245	CREB-ext	0.0618	0.12058	0.03084	Yes
20	25566121	25566105	25566122	cg14121845	CREB-ext	0.0812	0.15756	0.04828	Yes
20	25677354	25677347	25677364	cg18813170	CREB-ext	0.111	0.05626	0.00917	Yes
20	30467948	30467936	30467953	cg04174986	CREB-ext	0.1431	0.21077	0.0327	Yes
20	30697503	30697488	30697505	cg20672708	CREB-ext	0.7678	0.86508	0.03576	Yes
20	33543537	33543535	33543552	cg24743943	CREB-ext	0.7669	0.87841	0.02826	Yes
20	33680589	33680579	33680596	cg11277126	CREB-ext	0.4022	0.48603	0.03977	Yes
20	34359763	34359753	34359770	cg04554756	CREB-ext	0.7377	0.79859	0.03632	Yes
20	39766769	39766762	39766779	cg06493829	CREB-ext	0.1814	0.08539	0.02551	Yes
20	42086525	42086511	42086528	cg12417590	CREB-ext	0.3521	0.412	0.02489	Yes
20	43940395	43940383	43940410	cg02481528	CREB-ext	0.4629	0.34719	0.04079	Yes
20	43940395	43940383	43940410	cg02481528	CREB-ext	0.4811	0.34719	0.04079	Yes
20	43940395	43940383	43940410	cg27133230	CREB-ext	0.2511	0.49301	0.12763	Yes
20	43940395	43940383	43940410	cg27133230	CREB-ext	0.2939	0.49301	0.12763	Yes
20	47538269	47538261	47538278	cg20558987	CREB-ext	0.5573	0.46246	0.06046	Yes
20	47663291	47663274	47663291	cg02004275	CREB-ext	0.2543	0.15385	0.04219	Yes
20	47894641	47894632	47894649	cg15286784	CREB-ext	0.1242	0.04849	0.01345	Yes
20	48807013	48807007	48807024	cg10356363	CREB-ext	0.8995	0.96181	0.01092	Yes
20	49347989	49347979	49347996	cg16814884	CREB-ext	0.3369	0.43322	0.05318	Yes
20	57414711	57414704	57414721	cg04132853	CREB-ext	0.699	0.59124	0.04916	Yes
20	57414711	57414704	57414721	cg00732970	CREB-ext	0.4072	0.46695	0.03252	Yes
20	57607563	57607558	57607575	cg11244858	CREB-ext	0.2792	0.2051	0.03825	Yes
21	30671136	30671128	30671145	cg07434500	CREB-ext	0.1096	0.05106	0.00944	Yes
21	38338809	38338794	38338811	cg10086654	CREB-ext	0.9329	0.7675	0.127	Yes
21	47649582	47649579	47649596	cg19045300	CREB-ext	0.0432	0.09693	0.02638	Yes
21	47649582	47649579	47649596	cg22203077	CREB-ext	0.0487	0.10624	0.02817	Yes
22	18268222	18268209	18268226	cg21463605	CREB-ext	0.5247	0.65164	0.0821	Yes
22	19711672	19711664	19711681	cg02357751	CREB-ext	0.188	0.04436	0.02024	Yes
22	19711672	19711664	19711681	cg16627786	CREB-ext	0.103	0.04679	0.01197	Yes
22	19711672	19711664	19711681	cg11414921	CREB-ext	0.1285	0.06958	0.02215	Yes
22	22011815	22011812	22011832	cg13409704	CREB-ext	0.1953	0.10991	0.04028	Yes
22	29877070	29877054	29877071	cg02994956	CREB-ext	0.1665	0.26589	0.05404	Yes
22	29877070	29877054	29877071	cg22234080	CREB-ext	0.082	0.1443	0.04924	Yes
22	29877222	29877211	29877228	cg02994956	CREB-ext	0.1818	0.26585	0.05425	Yes
22	45705854	45705845	45705862	cg18670767	CREB-ext	0.217	0.35181	0.06066	Yes
22	46022366	46022361	46022378	cg17799971	CREB-ext	0.5881	0.68852	0.05294	Yes
1	880640	880639	880653	cg23731742	CTCF	0.8784	0.80699	0.04452	Yes
1	955080	955079	955093	cg09363892	CTCF	0.3023	0.17556	0.05811	Yes
1	955080	955079	955093	cg03185752	CTCF	0.1748	0.07704	0.02734	Yes
1	954830	954823	954837	cg03185752	CTCF	0.1482	0.07715	0.02767	Yes
1	967968	967963	967977	cg17928920	CTCF	0.2401	0.14649	0.04277	Yes
1	985451	985440	985454	cg11853970	CTCF	0.4275	0.93013	0.0697	Yes
1	990007	989996	990010	cg04559824	CTCF	0.9012	0.83304	0.03924	Yes
1	997929	997916	997930	cg22169680	CTCF	0.7336	0.81201	0.04104	Yes
1	997929	997916	997930	cg09908510	CTCF	0.6306	0.5773	0.0266	Yes
1	999395	999383	999397	cg07549208	CTCF	0.166	0.0862	0.04034	Yes
1	1057649	1057645	1057659	cg10113217	CTCF	0.7406	0.66766	0.0414	Yes
1	1064551	1064543	1064557	cg22512779	CTCF	0.9257	0.86687	0.03842	Yes
1	1267205	1267200	1267214	cg16430279	CTCF	0.7032	0.78375	0.05461	Yes
1	1267205	1267200	1267214	cg24252805	CTCF	0.6268	0.7112	0.04046	Yes
1	1267205	1267200	1267214	cg04910752	CTCF	0.4993	0.70541	0.04571	Yes
1	1267205	1267200	1267214	cg13246026	CTCF	0.5437	0.87498	0.03838	Yes
1	1267205	1267200	1267214	cg06802641	CTCF	0.5067	0.91675	0.02119	Yes
1	1267205	1267200	1267214	cg03402404	CTCF	0.6406	0.78297	0.05517	Yes
1	1267205	1267200	1267214	cg10065209	CTCF	0.8611	0.947	0.01392	Yes
1	1297534	1297524	1297538	cg12915036	CTCF	0.7255	0.58296	0.06917	Yes
1	1297534	1297524	1297538	cg03400623	CTCF	0.6891	0.53386	0.07258	Yes
1	1307533	1307528	1307542	cg05387269	CTCF	0.4328	0.13417	0.09317	Yes
1	1307533	1307528	1307542	cg16342853	CTCF	0.3005	0.08972	0.0723	Yes
1	1307615	1307606	1307620	cg14992101	CTCF	0.4263	0.13266	0.04049	Yes
1	1307617	1307606	1307620	cg14992101	CTCF	0.4263	0.13266	0.04049	Yes
1	1365954	1365954	1365968	cg22351666	CTCF	0.9155	0.85118	0.04221	Yes
1	1365954	1365954	1365968	cg05235651	CTCF	0.6014	0.4412	0.08469	Yes
1	1365954	1365954	1365968	cg04865726	CTCF	0.4296	0.25635	0.08693	Yes
1	1905897	1905885	1905899	cg26430560	CTCF	0.6482	0.72353	0.04289	Yes
1	1975144	1975137	1975151	cg16703312	CTCF	0.6205	0.716	0.04186	Yes
1	1975144	1975137	1975151	cg12658400	CTCF	0.9048	0.9591	0.01014	Yes
1	1975144	1975137	1975151	cg15356494	CTCF	0.5547	0.67524	0.05994	Yes
1	2036081	2036079	2036093	cg21863005	CTCF	0.8	0.90398	0.03564	Yes
1	2071373	2071367	2071381	cg03732007	CTCF	0.5285	0.1159	0.05383	Yes
1	2071373	2071367	2071381	cg03732007	CTCF	0.5351	0.1159	0.05383	Yes
1	2071572	2071570	2071586	cg03732007	CTCF	0.0479	0.11959	0.0654	Yes
1	2414650	2414645	2414659	cg03722487	CTCF	0.8977	0.84696	0.02939	Yes
1	2510065	2510060	2510074	cg10109776	CTCF	0.3979	0.22469	0.06606	Yes
1	2704167	2704158	2704172	cg15080866	CTCF	0.2143	0.28037	0.04015	Yes
1	3369926	3369922	3369938	cg02061553	CTCF	0.7965	0.85272	0.02929	Yes
1	3374308	3374297	3374311	cg15223429	CTCF	0.2499	0.14743	0.03376	Yes
1	3394744	3394737	3394751	cg01269514	CTCF	0.1869	0.10402	0.0366	Yes
1	3394744	3394737	3394751	cg02731917	CTCF	0.787	0.8634	0.03449	Yes
1	3615510	3615502	3615516	cg22234529	CTCF	0.5086	0.63661	0.06948	Yes
1	4615797	4615787	4615801	cg19838535	CTCF	0.9577	0.89676	0.04344	Yes
1	5346516	5346506	5346520	cg07199764	CTCF	0.3968	0.68034	0.1804	Yes
1	6108319	6108310	6108324	cg07220157	CTCF	0.8635	0.93167	0.01559	Yes
1	6208820	6208808	6208822	cg10537555	CTCF	0.1259	0.19041	0.04376	Yes
1	6694845	6694838	6694852	cg20060759	CTCF	0.6352	0.71535	0.0394	Yes
1	6694845	6694838	6694852	cg01053213	CTCF	0.8945	0.82249	0.03933	Yes
1	7278483	7278479	7278493	cg04359365	CTCF	0.4859	0.26474	0.04633	Yes
1	7278483	7278479	7278493	cg16956201	CTCF	0.5848	0.44313	0.05999	Yes
1	7449361	7449361	7449375	cg13356540	CTCF	0.7636	0.83965	0.03826	Yes
1	7707333	7707332	7707346	cg05708629	CTCF	0.804	0.88995	0.01894	Yes
1	8939536	8939530	8939544	cg12711814	CTCF	0.1099	0.05224	0.00728	Yes
1	9327367	9327366	9327380	cg10526795	CTCF	0.6238	0.73957	0.03863	Yes
1	9353003	9353000	9353014	cg09610253	CTCF	0.0767	0.18187	0.05854	Yes
1	9551302	9551299	9551313	cg14557825	CTCF	0.4869	0.11018	0.02574	Yes
1	11559173	11559161	11559175	cg23589174	CTCF	0.468	0.55135	0.04807	Yes
1	11741292	11741283	11741297	cg19651567	CTCF	0.2523	0.0615	0.04029	Yes
1	11771326	11771322	11771336	cg06994589	CTCF	0.604	0.36802	0.04202	Yes
1	11863694	11863682	11863696	cg17514528	CTCF	0.8189	0.55422	0.14305	Yes
1	11863694	11863682	11863696	cg17745097	CTCF	0.3416	0.08983	0.04887	Yes
1	11863694	11863682	11863696	cg00581063	CTCF	0.3352	0.15619	0.06479	Yes
1	11863694	11863682	11863696	cg15861278	CTCF	0.3177	0.08065	0.03971	Yes
1	11863694	11863682	11863696	cg22059149	CTCF	0.1712	0.03712	0.00671	Yes
1	11863694	11863682	11863696	cg11544334	CTCF	0.1251	0.03537	0.00625	Yes
1	11863694	11863682	11863696	cg19180348	CTCF	0.2437	0.0917	0.02497	Yes
1	12061830	12061818	12061832	cg23372422	CTCF	0.8586	0.75093	0.03183	Yes
1	12074487	12074486	12074500	cg09233112	CTCF	0.7504	0.84813	0.0275	Yes
1	14155525	14155519	14155533	cg25090607	CTCF	0.921	0.86297	0.04203	Yes
1	14155525	14155519	14155533	cg17844725	CTCF	0.4792	0.34473	0.04027	Yes
1	14155525	14155519	14155533	cg17844725	CTCF	0.5658	0.34473	0.04027	Yes
1	15710991	15710987	15711001	cg00970752	CTCF	0.5087	0.63435	0.07887	Yes
1	16084511	16084501	16084515	cg22010340	CTCF	0.5207	0.57549	0.03656	Yes
1	16539159	16539151	16539165	cg06647782	CTCF	0.7935	0.69761	0.07454	Yes
1	16767063	16767050	16767064	cg06800301	CTCF	0.4217	0.34539	0.03587	Yes
1	17026625	17026618	17026632	cg17798614	CTCF	0.3958	0.2679	0.05041	Yes
1	17933520	17933519	17933533	cg04788390	CTCF	0.5613	0.46672	0.05075	Yes
1	19201899	19201892	19201906	cg11844800	CTCF	0.5904	0.48529	0.02674	Yes
1	19201899	19201892	19201906	cg11844800	CTCF	0.6507	0.48529	0.02674	Yes
1	19356149	19356137	19356151	cg26242119	CTCF	0.5209	0.42339	0.04778	Yes
1	19596152	19596140	19596163	cg03985478	CTCF	0.9007	0.80943	0.06167	Yes
1	19688009	19688007	19688021	cg24593138	CTCF	0.5135	0.68286	0.11948	Yes
1	19688009	19688007	19688021	cg15781526	CTCF	0.7211	0.853	0.06188	Yes
1	19970655	19970649	19970663	cg10923719	CTCF	0.3213	0.23388	0.0449	Yes
1	19970655	19970649	19970663	cg21057046	CTCF	0.4142	0.3217	0.05311	Yes
1	19992789	19992783	19992797	cg22059812	CTCF	0.1717	0.0837	0.03742	Yes
1	21043904	21043898	21043912	cg27137902	CTCF	0.1242	0.07329	0.01335	Yes
1	21043904	21043898	21043912	cg27137902	CTCF	0.1398	0.07329	0.01335	Yes
1	21521845	21521842	21521856	cg15181108	CTCF	0.7332	0.49003	0.09241	Yes
1	21521845	21521842	21521856	cg06598258	CTCF	0.5795	0.38446	0.04456	Yes
1	21695170	21695157	21695171	cg09150029	CTCF	0.2541	0.05813	0.01628	Yes
1	21835732	21835732	21835746	cg20645065	CTCF	0.1987	0.14228	0.034	Yes
1	21836660	21836656	21836670	cg20645065	CTCF	0.2308	0.14202	0.03371	Yes
1	21836667	21836656	21836670	cg20645065	CTCF	0.2308	0.14202	0.03371	Yes
1	21978670	21978663	21978677	cg04142080	CTCF	0.8	0.86969	0.0302	Yes
1	21978676	21978663	21978677	cg14515812	CTCF	0.2457	0.16067	0.04803	Yes
1	22249475	22249463	22249477	cg16792464	CTCF	0.6206	0.89101	0.07546	Yes
1	22349538	22349525	22349539	cg13430819	CTCF	0.4833	0.15432	0.06498	Yes
1	24439265	24439255	24439269	cg15666659	CTCF	0.2421	0.33201	0.0469	Yes
1	24627625	24627621	24627635	cg23213449	CTCF	0.8396	0.89981	0.02684	Yes
1	25258740	25258728	25258742	cg03171924	CTCF	0.9521	0.89849	0.0395	Yes
1	25292275	25292274	25292288	cg07801894	CTCF	0.4093	0.80537	0.1391	Yes
1	25367935	25367931	25367945	cg15607017	CTCF	0.7838	0.70453	0.05184	Yes
1	26361906	26361892	26361906	cg19938567	CTCF	0.0731	0.12382	0.04393	Yes
1	28696298	28696288	28696302	cg12141986	CTCF	0.5188	0.40271	0.04783	Yes
1	30881502	30881490	30881504	cg09240045	CTCF	0.6661	0.81564	0.058	Yes
1	31920247	31920238	31920252	cg04792461	CTCF	0.8819	0.7617	0.0714	Yes
1	32014922	32014915	32014929	cg17929317	CTCF	0.1703	0.07793	0.01969	Yes
1	32052841	32052838	32052852	cg12206571	CTCF	0.5361	0.65041	0.05967	Yes
1	32052841	32052838	32052852	cg17945560	CTCF	0.5936	0.75366	0.0598	Yes
1	32157807	32157802	32157816	cg20784098	CTCF	0.896	0.83413	0.03005	Yes
1	32757553	32757545	32757559	cg24468890	CTCF	0.1303	0.20393	0.03749	Yes
1	32757553	32757545	32757559	cg20793809	CTCF	0.2912	0.20897	0.04225	Yes
1	32757546	32757545	32757559	cg24468890	CTCF	0.1084	0.20399	0.03726	Yes
1	33546978	33546965	33546979	cg12731430	CTCF	0.3473	0.43083	0.04246	Yes
1	36565754	36565754	36565768	cg18931815	CTCF	0.4592	0.60047	0.07832	Yes
1	36565754	36565754	36565768	cg15501865	CTCF	0.0747	0.20827	0.08601	Yes
1	36565754	36565754	36565768	cg20454443	CTCF	0.3961	0.61938	0.13825	Yes
1	36565754	36565754	36565768	cg04545015	CTCF	0.8732	0.92693	0.01329	Yes
1	36772011	36771997	36772011	cg17710804	CTCF	0.4184	0.55733	0.04619	Yes
1	36789369	36789358	36789372	cg13500072	CTCF	0.642	0.11904	0.04661	Yes
1	36789369	36789358	36789372	cg04010586	CTCF	0.1553	0.0468	0.01222	Yes
1	38274696	38274692	38274706	cg15810171	CTCF	0.4507	0.57991	0.08342	Yes
1	39457591	39457578	39457592	cg18766056	CTCF	0.1711	0.10328	0.03353	Yes
1	40075608	40075604	40075618	cg02959988	CTCF	0.6113	0.77927	0.07446	Yes
1	40367495	40367494	40367508	cg00040446	CTCF	0.242	0.12909	0.04315	Yes
1	41315864	41315852	41315866	cg04003187	CTCF	0.8377	0.75	0.03957	Yes
1	41707946	41707940	41707954	cg03387723	CTCF	0.5453	0.6552	0.06559	Yes
1	41889151	41889149	41889163	cg20677143	CTCF	0.4627	0.39638	0.04067	Yes
1	42846282	42846268	42846282	cg14899716	CTCF	0.165	0.09629	0.02912	Yes
1	43751352	43751351	43751365	cg03187160	CTCF	0.7276	0.62001	0.0476	Yes
1	43751352	43751351	43751365	cg02990330	CTCF	0.9356	0.8473	0.05384	Yes
1	43751261	43751258	43751272	cg03187160	CTCF	0.7009	0.62012	0.04782	Yes
1	43994965	43994965	43994979	cg08409386	CTCF	0.0633	0.11375	0.03157	Yes
1	43994965	43994965	43994979	cg03356474	CTCF	0.4697	0.5658	0.0635	Yes
1	44440695	44440689	44440703	cg11235829	CTCF	0.5291	0.58183	0.03359	Yes
1	46639238	46639227	46639241	cg03883491	CTCF	0.7765	0.85078	0.02933	Yes
1	46989416	46989406	46989420	cg00030584	CTCF	0.632	0.42936	0.11502	Yes
1	47010362	47010358	47010372	cg24465685	CTCF	0.0567	0.10924	0.02997	Yes
1	49153073	49153061	49153075	cg22201383	CTCF	0.5785	0.50058	0.0377	Yes
1	54181328	54181328	54181342	cg24064348	CTCF	0.8912	0.73884	0.05409	Yes
1	55181529	55181518	55181535	cg25284512	CTCF	0.8568	0.90769	0.01511	Yes
1	55462259	55462246	55462260	cg18384681	CTCF	0.172	0.11172	0.0378	Yes
1	57272810	57272805	57272819	cg06167341	CTCF	0.9393	0.83046	0.10357	Yes
1	58716128	58716116	58716130	cg14947965	CTCF	0.7796	0.62543	0.08005	Yes
1	58716128	58716116	58716130	cg06710648	CTCF	0.46	0.36489	0.05919	Yes
1	64935687	64935685	64935699	cg03068051	CTCF	0.4953	0.41668	0.04099	Yes
1	65614723	65614709	65614723	cg24049468	CTCF	0.6868	0.43745	0.12868	Yes
1	69065916	69065910	69065924	cg27128435	CTCF	0.8617	0.65844	0.1571	Yes
1	82525753	82525739	82525753	cg05886002	CTCF	0.3866	0.13698	0.08563	Yes
1	93250572	93250564	93250578	cg24312719	CTCF	0.1319	0.19486	0.04236	Yes
1	101985976	101985976	101985990	cg14636454	CTCF	0.2359	0.15704	0.0426	Yes
1	104496218	104496216	104496230	cg00775945	CTCF	0.825	0.71763	0.07279	Yes
1	110198714	110198714	110198728	cg27182047	CTCF	0.056	0.13176	0.05446	Yes
1	113050769	113050755	113050769	cg11140897	CTCF	0.116	0.17608	0.03997	Yes
1	115628996	115628984	115628998	cg25965344	CTCF	0.7422	0.62605	0.05946	Yes
1	116012447	116012436	116012452	cg13894908	CTCF	0.5652	0.6435	0.0399	Yes
1	116185181	116185171	116185185	cg12336269	CTCF	0.1718	0.25072	0.03982	Yes
1	116519313	116519308	116519322	cg19765820	CTCF	0.3362	0.25674	0.04733	Yes
1	116519313	116519308	116519322	cg21286402	CTCF	0.1655	0.10841	0.02775	Yes
1	117215358	117215356	117215370	cg23804454	CTCF	0.7999	0.4597	0.06986	Yes
1	145588654	145588652	145588666	cg00025211	CTCF	0.3563	0.30593	0.02986	Yes
1	145588654	145588652	145588666	cg26313349	CTCF	0.1548	0.09341	0.02492	Yes
1	150505212	150505210	150505224	cg05882172	CTCF	0.781	0.69866	0.04436	Yes
1	151798381	151798378	151798394	cg09171692	CTCF	0.4055	0.46675	0.035	Yes
1	153265560	153265548	153265562	cg00450384	CTCF	0.772	0.8758	0.04	Yes
1	154540468	154540462	154540476	cg18288119	CTCF	0.6162	0.79377	0.07391	Yes
1	154910082	154910075	154910089	cg22968241	CTCF	0.1416	0.06555	0.00938	Yes
1	155034421	155034412	155034426	cg13069100	CTCF	0.6089	0.69982	0.05463	Yes
1	155990618	155990609	155990623	cg06251129	CTCF	0.1826	0.11373	0.02233	Yes
1	156023232	156023223	156023237	cg25772341	CTCF	0.3761	0.26685	0.05941	Yes
1	156066007	156065996	156066010	cg00558572	CTCF	0.749	0.85559	0.03792	Yes
1	157933593	157933591	157933605	cg01599971	CTCF	0.8699	0.71851	0.0549	Yes
1	159976299	159976298	159976312	cg16772722	CTCF	0.7235	0.29676	0.05885	Yes
1	161129387	161129377	161129391	cg01447427	CTCF	0.6747	0.41501	0.10214	Yes
1	161135866	161135864	161135878	cg06723492	CTCF	0.3682	0.2998	0.0377	Yes
1	165114230	165114228	165114242	cg15173270	CTCF	0.7015	0.22942	0.06923	Yes
1	165114230	165114228	165114242	cg15173270	CTCF	0.7032	0.22942	0.06923	Yes
1	167026673	167026659	167026673	cg18761368	CTCF	0.5789	0.34289	0.10218	Yes
1	168106121	168106114	168106128	cg18232980	CTCF	0.1351	0.24511	0.05935	Yes
1	170629578	170629575	170629589	cg12439157	CTCF	0.2669	0.37967	0.05604	Yes
1	177150945	177150932	177150946	cg27174972	CTCF	0.4142	0.26705	0.0491	Yes
1	178855210	178855201	178855215	cg13724466	CTCF	0.5685	0.81459	0.02819	Yes
1	180228492	180228481	180228495	cg16446863	CTCF	0.8511	0.93316	0.01944	Yes
1	180886596	180886590	180886604	cg07732114	CTCF	0.5318	0.78829	0.13621	Yes
1	181135895	181135895	181135909	cg16968178	CTCF	0.4974	0.35982	0.0546	Yes
1	184112694	184112692	184112706	cg11889993	CTCF	0.4858	0.37972	0.03874	Yes
1	184633418	184633413	184633427	cg05045817	CTCF	0.6524	0.46207	0.07391	Yes
1	184633418	184633413	184633427	cg18807011	CTCF	0.2551	0.14388	0.04694	Yes
1	185703106	185703099	185703113	cg06194982	CTCF	0.2447	0.34282	0.04372	Yes
1	186274289	186274289	186274303	cg11245017	CTCF	0.8767	0.78412	0.04026	Yes
1	196866759	196866746	196866760	cg20784841	CTCF	0.6365	0.49384	0.06689	Yes
1	196866759	196866746	196866760	cg15100757	CTCF	0.5336	0.42241	0.05855	Yes
1	196866759	196866746	196866760	cg10627839	CTCF	0.499	0.29147	0.09787	Yes
1	197148333	197148319	197148333	cg19817104	CTCF	0.232	0.50926	0.20563	Yes
1	202101605	202101591	202101605	cg08621778	CTCF	0.7322	0.59826	0.06743	Yes
1	202176539	202176539	202176553	cg24593707	CTCF	0.9465	0.89158	0.03788	Yes
1	203765083	203765079	203765093	cg04582424	CTCF	0.2647	0.18141	0.05125	Yes
1	204131691	204131677	204131691	cg10799486	CTCF	0.8966	0.94668	0.00768	Yes
1	204700775	204700772	204700786	cg25376586	CTCF	0.8496	0.61794	0.08944	Yes
1	205312651	205312650	205312664	cg19593949	CTCF	0.0769	0.1321	0.03671	Yes
1	205810729	205810729	205810743	cg00822735	CTCF	0.7275	0.8042	0.03493	Yes
1	205909073	205909070	205909084	cg14783790	CTCF	0.8015	0.57871	0.06169	Yes
1	207086038	207086026	207086042	cg03652176	CTCF	0.6369	0.71467	0.03738	Yes
1	207086038	207086026	207086042	cg12430618	CTCF	0.6277	0.17325	0.05461	Yes
1	208425920	208425912	208425926	cg12895728	CTCF	0.9603	0.89266	0.06833	Yes
1	215256035	215256034	215256048	cg05129325	CTCF	0.1824	0.12636	0.03237	Yes
1	215256042	215256034	215256048	cg05129325	CTCF	0.1905	0.12633	0.03231	Yes
1	216174468	216174455	216174469	cg17528813	CTCF	0.6696	0.74794	0.03263	Yes
1	220948785	220948775	220948789	cg10995206	CTCF	0.5618	0.71027	0.04395	Yes
1	221052351	221052345	221052359	cg13547928	CTCF	0.3162	0.21887	0.03928	Yes
1	221604828	221604825	221604839	cg05365199	CTCF	0.7814	0.62976	0.07407	Yes
1	223316379	223316369	223316383	cg03702975	CTCF	0.3	0.22908	0.03342	Yes
1	223316379	223316369	223316383	cg12275981	CTCF	0.2752	0.19496	0.03197	Yes
1	223993827	223993826	223993840	cg02652525	CTCF	0.692	0.94391	0.00747	Yes
1	225615808	225615796	225615810	cg20483690	CTCF	0.1216	0.19059	0.03949	Yes
1	226066278	226066264	226066278	cg25461122	CTCF	0.8276	0.91357	0.02391	Yes
1	226271295	226271289	226271303	cg16532282	CTCF	0.1453	0.28672	0.0742	Yes
1	226309251	226309243	226309262	cg15260921	CTCF	0.3258	0.20969	0.05809	Yes
1	226411609	226411602	226411616	cg02360862	CTCF	0.2898	0.12225	0.02819	Yes
1	226411602	226411602	226411616	cg02360862	CTCF	0.1815	0.12269	0.02991	Yes
1	226738253	226738242	226738256	cg05127440	CTCF	0.1655	0.08105	0.03755	Yes
1	226825488	226825484	226825498	cg16177187	CTCF	0.8489	0.91119	0.023	Yes
1	227635593	227635586	227635600	cg23173402	CTCF	0.9293	0.81721	0.05814	Yes
1	228659684	228659681	228659695	cg11801727	CTCF	0.9423	0.82462	0.08016	Yes
1	228659684	228659681	228659695	cg21808258	CTCF	0.7375	0.5879	0.06789	Yes
1	228783947	228783945	228783959	cg25502288	CTCF	0.1744	0.06072	0.0125	Yes
1	230463432	230463429	230463443	cg21036560	CTCF	0.7415	0.91427	0.01985	Yes
1	230778104	230778104	230778118	cg01055562	CTCF	0.1264	0.31352	0.10345	Yes
1	232119341	232119339	232119353	cg03827050	CTCF	0.8178	0.91633	0.02549	Yes
1	232766501	232766495	232766512	cg19305147	CTCF	0.3923	0.29239	0.045	Yes
1	234614462	234614451	234614465	cg02838825	CTCF	0.6683	0.52995	0.07552	Yes
1	234614462	234614451	234614465	cg24640065	CTCF	0.7597	0.89455	0.0286	Yes
1	234614462	234614451	234614465	cg24640065	CTCF	0.8267	0.89455	0.0286	Yes
1	245134272	245134262	245134276	cg06992877	CTCF	0.1172	0.05847	0.01113	Yes
1	245134271	245134262	245134276	cg06992877	CTCF	0.1172	0.05847	0.01113	Yes
1	245270974	245270969	245270983	cg06705612	CTCF	0.7584	0.87379	0.05531	Yes
1	246853106	246853093	246853107	cg15145715	CTCF	0.3549	0.4748	0.06733	Yes
1	247267689	247267687	247267701	cg06532924	CTCF	0.3293	0.24847	0.04727	Yes
1	247267689	247267687	247267701	cg00994941	CTCF	0.7359	0.80428	0.03191	Yes
1	247274883	247274882	247274896	cg17885487	CTCF	0.3066	0.23325	0.03615	Yes
1	247282451	247282437	247282454	cg09219402	CTCF	0.8817	0.6348	0.08714	Yes
1	249153122	249153121	249153135	cg09813817	CTCF	0.049	0.0999	0.03985	Yes
2	946566	946566	946580	cg11612266	CTCF	0.3102	0.19957	0.05784	Yes
2	946566	946566	946580	cg23953176	CTCF	0.6108	0.33279	0.09991	Yes
2	1158670	1158667	1158681	cg06700063	CTCF	0.2499	0.13564	0.05079	Yes
2	1595003	1594995	1595011	cg10522607	CTCF	0.4409	0.11608	0.05671	Yes
2	1595846	1595835	1595849	cg10522607	CTCF	0.4174	0.11617	0.05723	Yes
2	3584514	3584507	3584521	cg24996440	CTCF	0.5506	0.6503	0.05789	Yes
2	3584514	3584507	3584521	cg09414061	CTCF	0.4727	0.62738	0.0636	Yes
2	3584514	3584507	3584521	cg02343254	CTCF	0.4928	0.5873	0.04669	Yes
2	3584514	3584507	3584521	cg09045963	CTCF	0.4696	0.61482	0.05367	Yes
2	3584514	3584507	3584521	cg05351204	CTCF	0.4735	0.69756	0.07248	Yes
2	4810882	4810880	4810894	cg13660119	CTCF	0.6816	0.37337	0.06655	Yes
2	7057897	7057888	7057904	cg09064070	CTCF	0.2671	0.40861	0.06345	Yes
2	8453138	8453138	8453152	cg03882250	CTCF	0.6716	0.49712	0.0832	Yes
2	8560618	8560606	8560620	cg02904030	CTCF	0.5386	0.88294	0.03676	Yes
2	9941320	9941306	9941320	cg17588464	CTCF	0.823	0.88611	0.02813	Yes
2	9983347	9983340	9983354	cg27513459	CTCF	0.7371	0.8261	0.04253	Yes
2	9983763	9983754	9983768	cg27513459	CTCF	0.747	0.82606	0.04261	Yes
2	9983763	9983754	9983768	cg07623795	CTCF	0.5512	0.67855	0.05428	Yes
2	9983763	9983754	9983768	cg16155081	CTCF	0.0976	0.21412	0.07134	Yes
2	10184085	10184085	10184099	cg20853880	CTCF	0.0748	0.14741	0.054	Yes
2	11272917	11272906	11272920	cg26722677	CTCF	0.6231	0.75046	0.04699	Yes
2	11272917	11272906	11272920	cg15704155	CTCF	0.5952	0.742	0.04377	Yes
2	11272917	11272906	11272920	cg08936063	CTCF	0.4215	0.20128	0.03678	Yes
2	11272917	11272906	11272920	cg10334385	CTCF	0.4239	0.12218	0.02312	Yes
2	11272917	11272906	11272920	cg05517905	CTCF	0.4783	0.03481	0.00539	Yes
2	11272917	11272906	11272920	cg12453288	CTCF	0.4481	0.0461	0.0078	Yes
2	11272917	11272906	11272920	cg27471536	CTCF	0.3718	0.03502	0.00579	Yes
2	11272917	11272906	11272920	cg03251967	CTCF	0.5123	0.13576	0.04732	Yes
2	11552319	11552318	11552332	cg00378488	CTCF	0.7007	0.2761	0.05989	Yes
2	13334248	13334239	13334253	cg00384965	CTCF	0.7269	0.58275	0.05484	Yes
2	20379604	20379595	20379609	cg16746021	CTCF	0.8492	0.92096	0.02531	Yes
2	21022868	21022860	21022877	cg20248458	CTCF	0.123	0.05388	0.01747	Yes
2	21618436	21618431	21618445	cg00841295	CTCF	0.8228	0.87858	0.02483	Yes
2	21618436	21618431	21618445	cg14492842	CTCF	0.8983	0.70611	0.05611	Yes
2	23583810	23583806	23583820	cg04129633	CTCF	0.8831	0.83234	0.04217	Yes
2	23583811	23583806	23583820	cg04129633	CTCF	0.8931	0.8323	0.04212	Yes
2	23583816	23583806	23583820	cg04129633	CTCF	0.52	0.83476	0.03429	Yes
2	23583816	23583806	23583820	cg04129633	CTCF	0.6034	0.83476	0.03429	Yes
2	24583488	24583482	24583496	cg23819145	CTCF	0.5449	0.62241	0.03459	Yes
2	24583488	24583482	24583496	cg06652632	CTCF	0.7465	0.89302	0.03282	Yes
2	25475503	25475496	25475510	cg11343289	CTCF	0.0968	0.17329	0.05625	Yes
2	26045145	26045135	26045149	cg23780110	CTCF	0.5872	0.34327	0.12485	Yes
2	26045145	26045135	26045149	cg25181710	CTCF	0.3856	0.2233	0.08678	Yes
2	26800867	26800865	26800879	cg14357909	CTCF	0.7753	0.66022	0.05386	Yes
2	26800867	26800865	26800879	cg12312163	CTCF	0.224	0.14907	0.0255	Yes
2	27166100	27166098	27166112	cg23332900	CTCF	0.0896	0.20336	0.0417	Yes
2	27301996	27301984	27301998	cg03514843	CTCF	0.8003	0.61875	0.04937	Yes
2	27301996	27301984	27301998	cg19399165	CTCF	0.7373	0.56795	0.05299	Yes
2	27301996	27301984	27301998	cg14021880	CTCF	0.861	0.6506	0.06832	Yes
2	27301996	27301984	27301998	cg19815863	CTCF	0.449	0.37951	0.0407	Yes
2	27301996	27301984	27301998	cg15895197	CTCF	0.6355	0.44022	0.05102	Yes
2	27301996	27301984	27301998	cg05029532	CTCF	0.7319	0.52515	0.0578	Yes
2	27301996	27301984	27301998	cg22047282	CTCF	0.8386	0.66429	0.07974	Yes
2	27301996	27301984	27301998	cg05654832	CTCF	0.7615	0.44844	0.08575	Yes
2	27301996	27301984	27301998	cg20516209	CTCF	0.6645	0.46799	0.05843	Yes
2	29532170	29532161	29532175	cg09942743	CTCF	0.7286	0.60441	0.06413	Yes
2	31361003	31360996	31361010	cg22996440	CTCF	0.3572	0.2654	0.05548	Yes
2	31361003	31360996	31361010	cg07997987	CTCF	0.5086	0.40789	0.06001	Yes
2	32047824	32047812	32047836	cg02367470	CTCF	0.9247	0.87449	0.03993	Yes
2	32047824	32047812	32047836	cg13196432	CTCF	0.8407	0.90174	0.02454	Yes
2	36825000	36824988	36825002	cg26643908	CTCF	0.1446	0.08869	0.0249	Yes
2	36825000	36824988	36825002	cg11324054	CTCF	0.2842	0.17445	0.04151	Yes
2	36825000	36824988	36825002	cg07416916	CTCF	0.8201	0.88523	0.01858	Yes
2	38209424	38209417	38209436	cg18406708	CTCF	0.7875	0.68809	0.06136	Yes
2	38211924	38211916	38211930	cg09435249	CTCF	0.8439	0.91296	0.01313	Yes
2	39777972	39777960	39777974	cg15136153	CTCF	0.9267	0.87166	0.01973	Yes
2	39777970	39777960	39777974	cg15136153	CTCF	0.9267	0.87166	0.01973	Yes
2	43019827	43019825	43019839	cg06913600	CTCF	0.526	0.58534	0.03815	Yes
2	43352428	43352415	43352429	cg24778628	CTCF	0.9186	0.86483	0.0356	Yes
2	43352334	43352330	43352346	cg24778628	CTCF	0.8035	0.8653	0.03555	Yes
2	43804334	43804330	43804344	cg17904704	CTCF	0.7015	0.63194	0.04436	Yes
2	43864390	43864377	43864391	cg11659317	CTCF	0.2268	0.11035	0.04609	Yes
2	43864390	43864377	43864391	cg16864139	CTCF	0.1392	0.073	0.02319	Yes
2	44065741	44065734	44065748	cg13486675	CTCF	0.8191	0.7395	0.03549	Yes
2	44395924	44395922	44395936	cg04881214	CTCF	0.2146	0.13901	0.02547	Yes
2	45179425	45179412	45179426	cg18556455	CTCF	0.931	0.70754	0.13054	Yes
2	45179425	45179412	45179426	cg20145831	CTCF	0.1392	0.08856	0.02082	Yes
2	47499534	47499534	47499548	cg07462838	CTCF	0.9348	0.86844	0.04067	Yes
2	52840415	52840414	52840428	cg01153368	CTCF	0.6886	0.79706	0.03067	Yes
2	54342635	54342634	54342648	cg02538752	CTCF	0.8711	0.77001	0.06254	Yes
2	55402909	55402899	55402913	cg05084827	CTCF	0.6751	0.3145	0.15716	Yes
2	57724825	57724823	57724837	cg19683973	CTCF	0.6822	0.82126	0.06032	Yes
2	61045720	61045713	61045727	cg14337632	CTCF	0.5292	0.6512	0.05806	Yes
2	68073769	68073769	68073783	cg01475649	CTCF	0.5258	0.14245	0.04698	Yes
2	68471782	68471769	68471783	cg09773442	CTCF	0.9242	0.84122	0.03917	Yes
2	69968487	69968480	69968494	cg10534439	CTCF	0.1976	0.12218	0.03164	Yes
2	69968487	69968480	69968494	cg00900124	CTCF	0.14	0.0897	0.02177	Yes
2	70873056	70873049	70873063	cg09132385	CTCF	0.7955	0.87639	0.02985	Yes
2	73114511	73114508	73114522	cg24696314	CTCF	0.7579	0.55343	0.07548	Yes
2	73114511	73114508	73114522	cg06728310	CTCF	0.3158	0.16294	0.03786	Yes
2	73114511	73114508	73114522	cg19889780	CTCF	0.5091	0.29047	0.06396	Yes
2	73517530	73517519	73517533	cg10014308	CTCF	0.1692	0.38377	0.08674	Yes
2	74347703	74347700	74347714	cg20011983	CTCF	0.3984	0.2433	0.0744	Yes
2	74347703	74347700	74347714	cg20260610	CTCF	0.2583	0.10768	0.06145	Yes
2	74347703	74347700	74347714	cg19454930	CTCF	0.1867	0.10056	0.04167	Yes
2	74406351	74406343	74406357	cg02385693	CTCF	0.6275	0.50424	0.05571	Yes
2	75957185	75957182	75957196	cg06928370	CTCF	0.8131	0.73973	0.0365	Yes
2	79268269	79268258	79268272	cg00789015	CTCF	0.5801	0.12308	0.04184	Yes
2	85829625	85829622	85829636	cg12659965	CTCF	0.5779	0.48841	0.03396	Yes
2	91757938	91757933	91757947	cg17054879	CTCF	0.7855	0.90423	0.04242	Yes
2	95630110	95630106	95630120	cg09363736	CTCF	0.7594	0.85317	0.03953	Yes
2	95630110	95630106	95630120	cg10184661	CTCF	0.5401	0.69023	0.06393	Yes
2	97001756	97001749	97001763	cg16856314	CTCF	0.312	0.18827	0.0631	Yes
2	97482011	97482004	97482018	cg09144580	CTCF	0.321	0.24314	0.03643	Yes
2	97482011	97482004	97482018	cg14232643	CTCF	0.1187	0.04694	0.01225	Yes
2	98280015	98280014	98280028	cg26665480	CTCF	0.1005	0.04711	0.0191	Yes
2	98280015	98280014	98280028	cg26665480	CTCF	0.1018	0.04711	0.0191	Yes
2	99412654	99412640	99412654	cg10726259	CTCF	0.9315	0.86111	0.03954	Yes
2	99439452	99439452	99439466	cg19043574	CTCF	0.2542	0.11988	0.05293	Yes
2	102035705	102035695	102035709	cg26706217	CTCF	0.6534	0.4464	0.08029	Yes
2	102439915	102439909	102439923	cg21550141	CTCF	0.3564	0.06952	0.02078	Yes
2	106016066	106016057	106016071	cg19753526	CTCF	0.1099	0.03823	0.01145	Yes
2	106016066	106016057	106016071	cg02445447	CTCF	0.288	0.13165	0.05477	Yes
2	106016066	106016057	106016071	cg06639320	CTCF	0.388	0.23196	0.07372	Yes
2	106016066	106016057	106016071	cg17268658	CTCF	0.4588	0.29039	0.07411	Yes
2	106016066	106016057	106016071	cg22454769	CTCF	0.4959	0.31877	0.0919	Yes
2	109744614	109744604	109744618	cg04398391	CTCF	0.1108	0.05499	0.00765	Yes
2	110373548	110373545	110373559	cg22370326	CTCF	0.2213	0.12363	0.04653	Yes
2	114737269	114737266	114737280	cg26077729	CTCF	0.6784	0.86194	0.07532	Yes
2	118169759	118169751	118169765	cg00828744	CTCF	0.6946	0.80781	0.03839	Yes
2	119613098	119613096	119613110	cg26817334	CTCF	0.2321	0.12971	0.04713	Yes
2	119783543	119783529	119783543	cg00153759	CTCF	0.9466	0.87663	0.04522	Yes
2	121278992	121278988	121279002	cg01137619	CTCF	0.6117	0.29921	0.04892	Yes
2	121278992	121278988	121279002	cg26122607	CTCF	0.2764	0.08762	0.01921	Yes
2	121493355	121493353	121493367	cg26373051	CTCF	0.9259	0.87331	0.03384	Yes
2	121801599	121801598	121801612	cg18683358	CTCF	0.8698	0.77304	0.05193	Yes
2	122505939	122505937	122505951	cg15372842	CTCF	0.2934	0.52579	0.10131	Yes
2	122659828	122659816	122659830	cg18771955	CTCF	0.9125	0.85298	0.04109	Yes
2	122659828	122659816	122659830	cg17007161	CTCF	0.8611	0.73582	0.0651	Yes
2	128433220	128433206	128433220	cg08587872	CTCF	0.5162	0.394	0.07924	Yes
2	129079564	129079553	129079567	cg12621315	CTCF	0.4948	0.35458	0.05366	Yes
2	129079562	129079553	129079567	cg10277646	CTCF	0.8333	0.90524	0.03287	Yes
2	129513155	129513154	129513168	cg19998573	CTCF	0.5876	0.24906	0.07571	Yes
2	130687146	130687141	130687155	cg03659492	CTCF	0.8911	0.83674	0.03834	Yes
2	131513763	131513751	131513765	cg23606718	CTCF	0.1752	0.08518	0.02578	Yes
2	131631475	131631463	131631477	cg11730231	CTCF	0.8207	0.73873	0.05346	Yes
2	132057953	132057953	132057967	cg25012739	CTCF	0.5863	0.4228	0.09416	Yes
2	132559832	132559823	132559837	cg08026195	CTCF	0.2795	0.16453	0.05258	Yes
2	133106860	133106850	133106864	cg17052441	CTCF	0.7492	0.64747	0.05685	Yes
2	133173416	133173416	133173430	cg20909145	CTCF	0.6551	0.76846	0.04976	Yes
2	134592353	134592350	134592367	cg02257887	CTCF	0.5276	0.64458	0.05098	Yes
2	135746756	135746754	135746768	cg21068545	CTCF	0.6736	0.29764	0.05023	Yes
2	138623706	138623706	138623720	cg16174298	CTCF	0.7532	0.49497	0.05052	Yes
2	149895245	149895234	149895248	cg24027965	CTCF	0.2166	0.39582	0.0851	Yes
2	153267858	153267854	153267868	cg14261271	CTCF	0.7553	0.84494	0.02457	Yes
2	153267858	153267854	153267868	cg14261271	CTCF	0.7719	0.84494	0.02457	Yes
2	153298677	153298676	153298690	cg01768308	CTCF	0.7503	0.61522	0.06106	Yes
2	158184228	158184226	158184240	cg21261382	CTCF	0.577	0.20192	0.06114	Yes
2	158184228	158184226	158184240	cg14022550	CTCF	0.4305	0.05557	0.01269	Yes
2	158184228	158184226	158184240	cg20284961	CTCF	0.6237	0.42755	0.07914	Yes
2	158184228	158184226	158184240	cg21563471	CTCF	0.8171	0.61995	0.07876	Yes
2	158184228	158184226	158184240	cg05081953	CTCF	0.8	0.58197	0.08004	Yes
2	165698862	165698857	165698871	cg14843496	CTCF	0.5325	0.04049	0.00822	Yes
2	165698862	165698857	165698871	cg00839076	CTCF	0.5518	0.42109	0.06364	Yes
2	170589533	170589529	170589543	cg04563893	CTCF	0.4201	0.31386	0.04663	Yes
2	170589533	170589529	170589543	cg01921918	CTCF	0.2416	0.17794	0.02983	Yes
2	170683860	170683857	170683871	cg06940851	CTCF	0.0985	0.17667	0.03833	Yes
2	171829986	171829972	171829986	cg20200080	CTCF	0.5705	0.63128	0.03386	Yes
2	172963937	172963933	172963947	cg17824923	CTCF	0.1345	0.21809	0.03701	Yes
2	173538923	173538920	173538934	cg06468108	CTCF	0.308	0.57279	0.10677	Yes
2	173538923	173538920	173538934	cg00568384	CTCF	0.3004	0.66553	0.12262	Yes
2	174828895	174828884	174828898	cg10962037	CTCF	0.2532	0.33796	0.04085	Yes
2	177053726	177053719	177053733	cg06697536	CTCF	0.1993	0.12012	0.03893	Yes
2	179315882	179315872	179315886	cg03012876	CTCF	0.1561	0.07144	0.03075	Yes
2	179315881	179315872	179315886	cg03012876	CTCF	0.1561	0.07144	0.03075	Yes
2	182607744	182607741	182607755	cg18279090	CTCF	0.623	0.49064	0.05166	Yes
[truncated: 27,515 more rows]
