# Supplementary material for: Rare genetic variation at transcription factor binding sites modulates local DNA methylation profiles
Source: PLoS Genet. 2020 Nov 20;16(11):e1009189. doi: 10.1371/journal.pgen.1009189 (PMC7679001; doi:10.1371/journal.pgen.1009189)
Supplement: S5 Table — (XLSX) [file pgen.1009189.s007.xlsx]

## Sheet: S5 Table
S5 Table. Wider effect on DNA methylation profile of rare regulatory SNV.
TFBS	P-value (10,000 permutations)	Bonferroni-corrected P-value	Bin	Significant		Legend Bin
CTCF	0.0003	0.0399	2	Yes		Bin	Distance relative to TFBS (Kb)
EGR1	0	0	2	Yes		2	from 1 to 5
ELF1	0	0	2	Yes		3	from 5 to 10
NRF1	0	0	2	Yes		4	from 10 to 20
SP1	0	0	2	Yes		5	from 20 to 30
UA9	0.0002	0.0266	2	Yes		6	from 30 to 40
UAK20	0	0	2	Yes		7	from 40 to 50
YY1	0	0	2	Yes		8	from 50 to 60
ZNF263	0	0	2	Yes		9	from 60 to70
A-Box	0.4895	65.1035	2	No		10	from 70 to 80
AP1	0.0012	0.1596	2	No		11	from 80 to 90
AP2	0.0063	0.8379	2	No		12	from 90 to100
B-Box	0.0922	12.2626	2	No
BARHL2	0.1485	19.7505	2	No
BHLHE40	0.0719	9.5627	2	No
CEBPB	0.0028	0.3724	2	No
CREB	0.0649	8.6317	2	No
CREB-ext	0.0052	0.6916	2	No
CTCF-ext	0.0138	1.8354	2	No
E2F1	0.0085	1.1305	2	No
E2F4	0.0041	0.5453	2	No
EBF1	0.2534	33.7022	2	No
ELF	0.0074	0.9842	2	No
ELK4	0.1263	16.7979	2	No
ESR1	0.7346	97.7018	2	No
ESRRA	0.9796	130.287	2	No
ETS1	0.1201	15.9733	2	No
FOXA	0.999	132.867	2	No
GABP	0.1571	20.8943	2	No
GATA1	0.0253	3.3649	2	No
GATA1-ext	0.0007	0.0931	2	No
GATA3	0.1359	18.0747	2	No
GFI1	0.1344	17.8752	2	No
HNF4	0.0437	5.8121	2	No
HSF1	0.1839	24.4587	2	No
MAX	0.0445	5.9185	2	No
MEF2	0.3577	47.5741	2	No
MYC	0.0041	0.5453	2	No
NFE2	0.0214	2.8462	2	No
NFIC	0.0035	0.4655	2	No
NFKB1	0.1924	25.5892	2	No
NFY	0.1772	23.5676	2	No
NFY-UA2	0.1326	17.6358	2	No
NR2C2	0.7197	95.7201	2	No
NR3C1	0.0263	3.4979	2	No
NR4A1	0.2892	38.4636	2	No
PAX5	0.0657	8.7381	2	No
POU2F2	0.9367	124.581	2	No
PRDM1	0.0714	9.4962	2	No
PU1	0.04	5.32	2	No
REST	0.0933	12.4089	2	No
RFX5	0.0048	0.6384	2	No
RUNX1	0.3869	51.4577	2	No
RXRA	0.5654	75.1982	2	No
SOX2	0.0251	3.3383	2	No
SOX2-OCT4	0.4904	65.2232	2	No
SREBF1	0.6792	90.3336	2	No
SRF	0.1784	23.7272	2	No
STAT1	0.063	8.379	2	No
STAT2	0.7316	97.3028	2	No
TAL1	0.0018	0.2394	2	No
TBP	0.0163	2.1679	2	No
TCF12	0.1198	15.9334	2	No
TCF3	0.0008	0.1064	2	No
TCF7L2	0.0055	0.7315	2	No
TEAD1	0.8316	110.603	2	No
TEAD4	0.0864	11.4912	2	No
UA1	0.2032	27.0256	2	No
UA10	0.943	125.419	2	No
UA11	0.2141	28.4753	2	No
UA14	0.5073	67.4709	2	No
UA2	0.7571	100.694	2	No
UA3	0.0004	0.0532	2	No
UA4	0.1177	15.6541	2	No
UA6	0.3371	44.8343	2	No
UA7	0.4265	56.7245	2	No
UA8	0.716	95.228	2	No
UAK16	0.0498	6.6234	2	No
UAK17	0.0982	13.0606	2	No
UAK18	0.1078	14.3374	2	No
UAK19	0.0126	1.6758	2	No
UAK21	0.0241	3.2053	2	No
UAK22	0.9216	122.573	2	No
UAK23	0.0149	1.9817	2	No
UAK24	0.5908	78.5764	2	No
UAK25	0.0097	1.2901	2	No
UAK26	0.2494	33.1702	2	No
UAK27	0.7249	96.4117	2	No
UAK28	0.0792	10.5336	2	No
UAK29	0.1715	22.8095	2	No
UAK30	0.2344	31.1752	2	No
UAK31	0.1445	19.2185	2	No
UAK32	0.5251	69.8383	2	No
UAK33	0.7493	99.6569	2	No
UAK34	0.0111	1.4763	2	No
UAK35	0.1184	15.7472	2	No
UAK36	0.5948	79.1084	2	No
UAK37	0.3645	48.4785	2	No
UAK38	0.9254	123.078	2	No
UAK39	0.0476	6.3308	2	No
UAK40	0.4193	55.7669	2	No
UAK41	0.0014	0.1862	2	No
UAK42	0.008	1.064	2	No
UAK43	0.2388	31.7604	2	No
UAK45	0.4335	57.6555	2	No
UAK46	0.6441	85.6653	2	No
UAK47	0.0299	3.9767	2	No
UAK48	0.0042	0.5586	2	No
UAK49	0.0028	0.3724	2	No
UAK50	0.4436	58.9988	2	No
UAK51	0.0131	1.7423	2	No
UAK52	0.5816	77.3528	2	No
UAK53	0.0619	8.2327	2	No
UAK54	0.6136	81.6088	2	No
UAK55	0.458	60.914	2	No
UAK56	0.4361	58.0013	2	No
UAK57	0.0749	9.9617	2	No
UAK58	0.0014	0.1862	2	No
UAK59	0.2195	29.1935	2	No
UAK60	0.3712	49.3696	2	No
UAK61	0.5476	72.8308	2	No
USF	0.0217	2.8861	2	No
V_AP4_01	0.156	20.748	2	No
V_P50RELAP65_Q5_01	0.0632	8.4056	2	No
V_PU1_Q4	0.0084	1.1172	2	No
V_RFX1_02	0.0279	3.7107	2	No
v-JUN	0.2479	32.9707	2	No
v-Maf	0.0008	0.1064	2	No
ZEB1	0.7913	105.243	2	No
ZNF143	0.0592	7.8736	2	No
ZNF143-ext	0.0085	1.1305	2	No
ZNF281	0.8944	118.955	2	No
CTCF	0.0002	0.0266	3	Yes
CTCF-ext	0	0	3	Yes
E2F4	0.0002	0.0266	3	Yes
EGR1	0.0001	0.0133	3	Yes
ELF1	0	0	3	Yes
ETS1	0.0003	0.0399	3	Yes
GFI1	0.0002	0.0266	3	Yes
NRF1	0	0	3	Yes
SP1	0.0001	0.0133	3	Yes
A-Box	0.9169	121.948	3	No
AP1	0.0013	0.1729	3	No
AP2	0.0128	1.7024	3	No
B-Box	0.3908	51.9764	3	No
BARHL2	0.1619	21.5327	3	No
BHLHE40	0.0361	4.8013	3	No
CEBPB	0.1462	19.4446	3	No
CREB	0.0508	6.7564	3	No
CREB-ext	0.002	0.266	3	No
E2F1	0.0054	0.7182	3	No
EBF1	0.0042	0.5586	3	No
ELF	0.1677	22.3041	3	No
ELK4	0.0584	7.7672	3	No
ESR1	0.0183	2.4339	3	No
ESRRA	0.9265	123.225	3	No
FOXA	0.0063	0.8379	3	No
GABP	0.0016	0.2128	3	No
GATA1	0.0343	4.5619	3	No
GATA1-ext	0.2943	39.1419	3	No
GATA3	0.0471	6.2643	3	No
HNF4	0.0013	0.1729	3	No
HSF1	0.0691	9.1903	3	No
MAX	0.124	16.492	3	No
MEF2	0.1464	19.4712	3	No
MYC	0.0144	1.9152	3	No
NFE2	0.4138	55.0354	3	No
NFIC	0.0095	1.2635	3	No
NFKB1	0.0364	4.8412	3	No
NFY	0.2486	33.0638	3	No
NFY-UA2	0.0004	0.0532	3	No
NR2C2	0.7379	98.1407	3	No
NR3C1	0.0066	0.8778	3	No
NR4A1	0.0751	9.9883	3	No
PAX5	0.0579	7.7007	3	No
POU2F2	0.3939	52.3887	3	No
PRDM1	0.0093	1.2369	3	No
PU1	0.5622	74.7726	3	No
REST	0.0006	0.0798	3	No
RFX5	0.0325	4.3225	3	No
RUNX1	0.269	35.777	3	No
RXRA	0.3213	42.7329	3	No
SOX2	0.6712	89.2696	3	No
SOX2-OCT4	0.8415	111.919	3	No
SREBF1	0.0163	2.1679	3	No
SRF	0.0277	3.6841	3	No
STAT1	0.0434	5.7722	3	No
STAT2	0.5046	67.1118	3	No
TAL1	0.3059	40.6847	3	No
TBP	0.7444	99.0052	3	No
TCF12	0.3298	43.8634	3	No
TCF3	0.0272	3.6176	3	No
TCF7L2	0.0133	1.7689	3	No
TEAD1	0.1801	23.9533	3	No
TEAD4	0.3227	42.9191	3	No
UA1	0.3069	40.8177	3	No
UA10	0.3682	48.9706	3	No
UA11	0.3778	50.2474	3	No
UA14	0.9877	131.364	3	No
UA2	0.8101	107.743	3	No
UA3	0.0098	1.3034	3	No
UA4	0.5458	72.5914	3	No
UA6	0.365	48.545	3	No
UA7	0.5113	68.0029	3	No
UA8	0.1831	24.3523	3	No
UA9	0.0072	0.9576	3	No
UAK16	0.1433	19.0589	3	No
UAK17	0.1038	13.8054	3	No
UAK18	0.0091	1.2103	3	No
UAK19	0.1026	13.6458	3	No
UAK20	0.0049	0.6517	3	No
UAK21	0.3979	52.9207	3	No
UAK22	0.0009	0.1197	3	No
UAK23	0.9076	120.711	3	No
UAK24	0.1068	14.2044	3	No
UAK25	0.0164	2.1812	3	No
UAK26	0.2204	29.3132	3	No
UAK27	0.4912	65.3296	3	No
UAK28	0.4	53.2	3	No
UAK29	0.5915	78.6695	3	No
UAK30	0.3603	47.9199	3	No
UAK31	0.0985	13.1005	3	No
UAK32	0.0558	7.4214	3	No
UAK33	0.4522	60.1426	3	No
UAK34	0.2278	30.2974	3	No
UAK35	0.0005	0.0665	3	No
UAK36	0.9259	123.145	3	No
UAK37	0.2858	38.0114	3	No
UAK38	0.6513	86.6229	3	No
UAK39	0.9416	125.233	3	No
UAK40	0.0207	2.7531	3	No
UAK41	0.8408	111.826	3	No
UAK42	0.0009	0.1197	3	No
UAK43	0.011	1.463	3	No
UAK45	0.1958	26.0414	3	No
UAK46	0.2214	29.4462	3	No
UAK47	0.178	23.674	3	No
UAK48	0.0169	2.2477	3	No
UAK49	0.0114	1.5162	3	No
UAK50	0.8036	106.879	3	No
UAK51	0.3146	41.8418	3	No
UAK52	0.4124	54.8492	3	No
UAK53	0.4644	61.7652	3	No
UAK54	0.1744	23.1952	3	No
UAK55	0.0316	4.2028	3	No
UAK56	0.2779	36.9607	3	No
UAK57	0.0034	0.4522	3	No
UAK58	0.0027	0.3591	3	No
UAK59	0.9728	129.382	3	No
UAK60	0.6397	85.0801	3	No
UAK61	0.0291	3.8703	3	No
USF	0.0424	5.6392	3	No
V_AP4_01	0.0422	5.6126	3	No
V_P50RELAP65_Q5_01	0.2998	39.8734	3	No
V_PU1_Q4	0.0712	9.4696	3	No
V_RFX1_02	0.9467	125.911	3	No
v-JUN	0.0258	3.4314	3	No
v-Maf	0.182	24.206	3	No
YY1	0.003	0.399	3	No
ZEB1	0.4932	65.5956	3	No
ZNF143	0.4334	57.6422	3	No
ZNF143-ext	0.3732	49.6356	3	No
ZNF263	0.0041	0.5453	3	No
ZNF281	0.0568	7.5544	3	No
AP1	0	0	4	Yes
AP2	0	0	4	Yes
BARHL2	0	0	4	Yes
CEBPB	0	0	4	Yes
CTCF	0	0	4	Yes
CTCF-ext	0.0002	0.0266	4	Yes
E2F4	0	0	4	Yes
EBF1	0	0	4	Yes
EGR1	0	0	4	Yes
ELF1	0	0	4	Yes
GABP	0	0	4	Yes
HNF4	0	0	4	Yes
PAX5	0.0003	0.0399	4	Yes
PU1	0	0	4	Yes
SP1	0	0	4	Yes
UA1	0	0	4	Yes
UAK25	0	0	4	Yes
UAK42	0	0	4	Yes
A-Box	0.9179	122.081	4	No
B-Box	0.0129	1.7157	4	No
BHLHE40	0.0022	0.2926	4	No
CREB	0.0346	4.6018	4	No
CREB-ext	0.0329	4.3757	4	No
E2F1	0.1016	13.5128	4	No
ELF	0.5776	76.8208	4	No
ELK4	0.0011	0.1463	4	No
ESR1	0.0905	12.0365	4	No
ESRRA	0.2312	30.7496	4	No
ETS1	0.0209	2.7797	4	No
FOXA	0.0075	0.9975	4	No
GATA1	0.0867	11.5311	4	No
GATA1-ext	0.3602	47.9066	4	No
GATA3	0.0301	4.0033	4	No
GFI1	0.1622	21.5726	4	No
HSF1	0.7083	94.2039	4	No
MAX	0.0302	4.0166	4	No
MEF2	0.2398	31.8934	4	No
MYC	0.4354	57.9082	4	No
NFE2	0.0386	5.1338	4	No
NFIC	0.5181	68.9073	4	No
NFKB1	0.2838	37.7454	4	No
NFY	0.0028	0.3724	4	No
NFY-UA2	0.0715	9.5095	4	No
NR2C2	0.8504	113.103	4	No
NR3C1	0.0081	1.0773	4	No
NR4A1	0.2728	36.2824	4	No
NRF1	0.2558	34.0214	4	No
POU2F2	0.0091	1.2103	4	No
PRDM1	0.3608	47.9864	4	No
REST	0.0429	5.7057	4	No
RFX5	0.0558	7.4214	4	No
RUNX1	0.2955	39.3015	4	No
RXRA	0.3793	50.4469	4	No
SOX2	0.5536	73.6288	4	No
SOX2-OCT4	0.1765	23.4745	4	No
SREBF1	0.176	23.408	4	No
SRF	0.0644	8.5652	4	No
STAT1	0.0059	0.7847	4	No
STAT2	0.734	97.622	4	No
TAL1	0.4049	53.8517	4	No
TBP	0.0803	10.6799	4	No
TCF12	0.4673	62.1509	4	No
TCF3	0.0214	2.8462	4	No
TCF7L2	0.446	59.318	4	No
TEAD1	0.0722	9.6026	4	No
TEAD4	0.5216	69.3728	4	No
UA10	0.6575	87.4475	4	No
UA11	0.7489	99.6037	4	No
UA14	0.2219	29.5127	4	No
UA2	0.7918	105.309	4	No
UA3	0.0085	1.1305	4	No
UA4	0.7394	98.3402	4	No
UA6	0.0023	0.3059	4	No
UA7	0.2672	35.5376	4	No
UA8	0.2384	31.7072	4	No
UA9	0.0071	0.9443	4	No
UAK16	0.2062	27.4246	4	No
UAK17	0.0355	4.7215	4	No
UAK18	0.2135	28.3955	4	No
UAK19	0.3909	51.9897	4	No
UAK20	0.1454	19.3382	4	No
UAK21	0.7883	104.844	4	No
UAK22	0.2983	39.6739	4	No
UAK23	0.1547	20.5751	4	No
UAK24	0.2519	33.5027	4	No
UAK26	0.0295	3.9235	4	No
UAK27	0.0525	6.9825	4	No
UAK28	0.564	75.012	4	No
UAK29	0.1711	22.7563	4	No
UAK30	0.1308	17.3964	4	No
UAK31	0.5361	71.3013	4	No
UAK32	0.3202	42.5866	4	No
UAK33	0.7221	96.0393	4	No
UAK34	0.0296	3.9368	4	No
UAK35	0.0026	0.3458	4	No
UAK36	0.4715	62.7095	4	No
UAK37	0.1984	26.3872	4	No
UAK38	0.1648	21.9184	4	No
UAK39	0.0999	13.2867	4	No
UAK40	0.1021	13.5793	4	No
UAK41	0.5604	74.5332	4	No
UAK43	0.7115	94.6295	4	No
UAK44	0.5629	74.8657	4	No
UAK45	0.6595	87.7135	4	No
UAK46	0.9975	132.667	4	No
UAK47	0.5196	69.1068	4	No
UAK48	0.013	1.729	4	No
UAK49	0.7082	94.1906	4	No
UAK50	0.1463	19.4579	4	No
UAK51	0.5524	73.4692	4	No
UAK52	0.4332	57.6156	4	No
UAK53	0.6638	88.2854	4	No
UAK54	0.0204	2.7132	4	No
UAK55	0.9977	132.694	4	No
UAK56	0.2209	29.3797	4	No
UAK57	0.2697	35.8701	4	No
UAK58	0.7679	102.131	4	No
UAK59	0.9445	125.618	4	No
UAK60	0.0498	6.6234	4	No
UAK61	0.8618	114.619	4	No
USF	0.1391	18.5003	4	No
V_AP4_01	0.7949	105.722	4	No
V_P50RELAP65_Q5_01	0.04	5.32	4	No
V_PU1_Q4	0.6225	82.7925	4	No
V_RFX1_02	0.7285	96.8905	4	No
v-JUN	0.0373	4.9609	4	No
v-Maf	0.0062	0.8246	4	No
YY1	0.0337	4.4821	4	No
ZEB1	0.1461	19.4313	4	No
ZNF143	0.5585	74.2805	4	No
ZNF143-ext	0.1746	23.2218	4	No
ZNF263	0.0086	1.1438	4	No
ZNF281	0.9472	125.978	4	No
AP1	0	0	5	Yes
AP2	0	0	5	Yes
CEBPB	0.0002	0.0266	5	Yes
CTCF	0	0	5	Yes
EBF1	0.0001	0.0133	5	Yes
GABP	0.0002	0.0266	5	Yes
GATA1-ext	0.0002	0.0266	5	Yes
NFKB1	0.0002	0.0266	5	Yes
NRF1	0.0002	0.0266	5	Yes
SP1	0	0	5	Yes
UA1	0.0001	0.0133	5	Yes
UAK42	0.0001	0.0133	5	Yes
YY1	0	0	5	Yes
ZNF263	0	0	5	Yes
A-Box	0.9293	123.597	5	No
B-Box	0.0887	11.7971	5	No
BARHL2	0.9854	131.058	5	No
BHLHE40	0.222	29.526	5	No
CREB	0.0006	0.0798	5	No
CREB-ext	0.2364	31.4412	5	No
CTCF-ext	0.1197	15.9201	5	No
E2F1	0.1561	20.7613	5	No
E2F4	0.0009	0.1197	5	No
EGR1	0.0046	0.6118	5	No
ELF	0.1976	26.2808	5	No
ELF1	0.0012	0.1596	5	No
ELK4	0.0428	5.6924	5	No
ESR1	0.0589	7.8337	5	No
ESRRA	0.3494	46.4702	5	No
ETS1	0.8169	108.648	5	No
FOXA	0.0476	6.3308	5	No
GATA1	0.7893	104.977	5	No
GATA3	0.1133	15.0689	5	No
GFI1	0.1503	19.9899	5	No
HNF4	0.0439	5.8387	5	No
HSF1	0.5995	79.7335	5	No
MAX	0.7656	101.825	5	No
MEF2	0.2235	29.7255	5	No
MYC	0.7565	100.615	5	No
NFE2	0.5962	79.2946	5	No
NFIC	0.4113	54.7029	5	No
NFY	0.7293	96.9969	5	No
NFY-UA2	0.0498	6.6234	5	No
NR2C2	0.0017	0.2261	5	No
NR3C1	0.0562	7.4746	5	No
NR4A1	0.9822	130.633	5	No
PAX5	0.072	9.576	5	No
POU2F2	0.2753	36.6149	5	No
PRDM1	0.0672	8.9376	5	No
PU1	0.1216	16.1728	5	No
REST	0.039	5.187	5	No
RFX5	0.0097	1.2901	5	No
RUNX1	0.0574	7.6342	5	No
RXRA	0.205	27.265	5	No
SOX2	0.3571	47.4943	5	No
SOX2-OCT4	0.8003	106.44	5	No
SREBF1	0.246	32.718	5	No
SRF	0.0785	10.4405	5	No
STAT1	0.3594	47.8002	5	No
STAT2	0.9725	129.343	5	No
TAL1	0.7242	96.3186	5	No
TBP	0.0902	11.9966	5	No
TCF12	0.0987	13.1271	5	No
TCF3	0.3491	46.4303	5	No
TCF7L2	0.0826	10.9858	5	No
TEAD1	0.149	19.817	5	No
TEAD4	0.1701	22.6233	5	No
UA10	0.3613	48.0529	5	No
UA11	0.357	47.481	5	No
UA14	0.7467	99.3111	5	No
UA2	0.0177	2.3541	5	No
UA3	0.8409	111.84	5	No
UA4	0.1504	20.0032	5	No
UA6	0.5714	75.9962	5	No
UA7	0.0687	9.1371	5	No
UA8	0.2825	37.5725	5	No
UA9	0.9904	131.723	5	No
UAK16	0.1082	14.3906	5	No
UAK17	0.0036	0.4788	5	No
UAK18	0.051	6.783	5	No
UAK19	0.491	65.303	5	No
UAK20	0.4981	66.2473	5	No
UAK21	0.6855	91.1715	5	No
UAK22	0.0613	8.1529	5	No
UAK23	0.536	71.288	5	No
UAK24	0.2437	32.4121	5	No
UAK25	0.0037	0.4921	5	No
UAK26	0.0338	4.4954	5	No
UAK27	0.9144	121.615	5	No
UAK28	0.034	4.522	5	No
UAK29	0.0017	0.2261	5	No
UAK30	0.0822	10.9326	5	No
UAK31	0.4461	59.3313	5	No
UAK32	0.2696	35.8568	5	No
UAK33	0.992	131.936	5	No
UAK34	0.6647	88.4051	5	No
UAK35	0.0874	11.6242	5	No
UAK36	0.7701	102.423	5	No
UAK37	0.3832	50.9656	5	No
UAK38	0.0009	0.1197	5	No
UAK39	0.1522	20.2426	5	No
UAK40	0.0442	5.8786	5	No
UAK41	0.1387	18.4471	5	No
UAK43	0.4734	62.9622	5	No
UAK44	0.5232	69.5856	5	No
UAK45	0.3976	52.8808	5	No
UAK46	0.9897	131.63	5	No
UAK47	0.8295	110.323	5	No
UAK48	0.2761	36.7213	5	No
UAK49	0.0225	2.9925	5	No
UAK50	0.9217	122.586	5	No
UAK51	0.6899	91.7567	5	No
UAK52	0.6115	81.3295	5	No
UAK53	0.0428	5.6924	5	No
UAK54	0.2735	36.3755	5	No
UAK55	0.9763	129.848	5	No
UAK56	0.0172	2.2876	5	No
UAK57	0.9762	129.835	5	No
UAK58	0.2705	35.9765	5	No
UAK59	0.7047	93.7251	5	No
UAK60	0.0023	0.3059	5	No
UAK61	0.559	74.347	5	No
USF	0.1106	14.7098	5	No
V_AP4_01	0.3339	44.4087	5	No
V_P50RELAP65_Q5_01	0.9884	131.457	5	No
V_PU1_Q4	0.0115	1.5295	5	No
V_RFX1_02	0.9396	124.967	5	No
v-JUN	0.0364	4.8412	5	No
v-Maf	0.4902	65.1966	5	No
ZEB1	0.4281	56.9373	5	No
ZNF143	0.0553	7.3549	5	No
ZNF143-ext	0.017	2.261	5	No
ZNF281	0.8071	107.344	5	No
CTCF	0.0001	0.0133	6	Yes
EGR1	0	0	6	Yes
PAX5	0.0001	0.0133	6	Yes
UAK22	0.0003	0.0399	6	Yes
UAK25	0.0002	0.0266	6	Yes
UAK42	0	0	6	Yes
v-Maf	0	0	6	Yes
A-Box	0.5339	71.0087	6	No
AP1	0.1016	13.5128	6	No
AP2	0.0078	1.0374	6	No
B-Box	0.2865	38.1045	6	No
BARHL2	0.6228	82.8324	6	No
BHLHE40	0.1362	18.1146	6	No
CEBPB	0.0424	5.6392	6	No
CREB	0.1512	20.1096	6	No
CREB-ext	0.4587	61.0071	6	No
CTCF-ext	0.074	9.842	6	No
E2F1	0.037	4.921	6	No
E2F4	0.0376	5.0008	6	No
EBF1	0.0066	0.8778	6	No
ELF	0.4289	57.0437	6	No
ELF1	0.0172	2.2876	6	No
ELK4	0.1235	16.4255	6	No
ESR1	0.7228	96.1324	6	No
ESRRA	0.5226	69.5058	6	No
ETS1	0.8456	112.465	6	No
FOXA	0.3578	47.5874	6	No
GABP	0.0011	0.1463	6	No
GATA1	0.8156	108.475	6	No
GATA1-ext	0.1524	20.2692	6	No
GATA3	0.0088	1.1704	6	No
GFI1	0.395	52.535	6	No
HNF4	0.6967	92.6611	6	No
HSF1	0.4589	61.0337	6	No
MAX	0.0727	9.6691	6	No
MEF2	0.8565	113.915	6	No
MYC	0.2676	35.5908	6	No
NFE2	0.0008	0.1064	6	No
NFIC	0.091	12.103	6	No
NFKB1	0.0119	1.5827	6	No
NFY	0.0224	2.9792	6	No
NFY-UA2	0.1198	15.9334	6	No
NR2C2	0.3943	52.4419	6	No
NR3C1	0.0615	8.1795	6	No
NR4A1	0.4093	54.4369	6	No
NRF1	0.0679	9.0307	6	No
POU2F2	0.1136	15.1088	6	No
PRDM1	0.0984	13.0872	6	No
PU1	0.0301	4.0033	6	No
REST	0.1493	19.8569	6	No
RFX5	0.0405	5.3865	6	No
RUNX1	0.1467	19.5111	6	No
RXRA	0.0242	3.2186	6	No
SOX2	0.7946	105.682	6	No
SOX2-OCT4	0.2187	29.0871	6	No
SP1	0.0091	1.2103	6	No
SREBF1	0.8221	109.339	6	No
SRF	0.4346	57.8018	6	No
STAT1	0.0073	0.9709	6	No
STAT2	0.2061	27.4113	6	No
TAL1	0.1063	14.1379	6	No
TBP	0.5178	68.8674	6	No
TCF12	0.0759	10.0947	6	No
TCF3	0.0007	0.0931	6	No
TCF7L2	0.0059	0.7847	6	No
TEAD1	0.0767	10.2011	6	No
TEAD4	0.1026	13.6458	6	No
UA1	0.0365	4.8545	6	No
UA10	0.8899	118.357	6	No
UA11	0.381	50.673	6	No
UA14	0.7622	101.373	6	No
UA2	0.473	62.909	6	No
UA3	0.0054	0.7182	6	No
UA4	0.8994	119.62	6	No
UA6	0.2485	33.0505	6	No
UA7	0.0393	5.2269	6	No
UA8	0.4675	62.1775	6	No
UA9	0.1908	25.3764	6	No
UAK16	0.0064	0.8512	6	No
UAK17	0.1874	24.9242	6	No
UAK18	0.5007	66.5931	6	No
UAK19	0.2516	33.4628	6	No
UAK20	0.0505	6.7165	6	No
UAK21	0.029	3.857	6	No
UAK23	0.5213	69.3329	6	No
UAK24	0.4462	59.3446	6	No
UAK26	0.153	20.349	6	No
UAK27	0.1355	18.0215	6	No
UAK28	0.1737	23.1021	6	No
UAK29	0.1915	25.4695	6	No
UAK30	0.0007	0.0931	6	No
UAK31	0.0575	7.6475	6	No
UAK32	0.2019	26.8527	6	No
UAK33	0.7648	101.718	6	No
UAK34	0.098	13.034	6	No
UAK35	0.395	52.535	6	No
UAK36	0.7994	106.32	6	No
UAK37	0.0385	5.1205	6	No
UAK38	0.9798	130.313	6	No
UAK39	0.3753	49.9149	6	No
UAK40	0.0008	0.1064	6	No
UAK41	0.9942	132.229	6	No
UAK43	0.8748	116.348	6	No
UAK44	0.0561	7.4613	6	No
UAK45	0.2935	39.0355	6	No
UAK46	0.4202	55.8866	6	No
UAK47	0.18	23.94	6	No
UAK48	0.5738	76.3154	6	No
UAK49	0.007	0.931	6	No
UAK50	0.2416	32.1328	6	No
UAK51	0.0918	12.2094	6	No
UAK52	0.9717	129.236	6	No
UAK53	0.0487	6.4771	6	No
UAK54	0.2018	26.8394	6	No
UAK55	0.9666	128.558	6	No
UAK56	0.0444	5.9052	6	No
UAK57	0.7808	103.846	6	No
UAK58	0.6826	90.7858	6	No
UAK59	0.8724	116.029	6	No
UAK60	0.0019	0.2527	6	No
UAK61	0.2405	31.9865	6	No
USF	0.0023	0.3059	6	No
V_AP4_01	0.6765	89.9745	6	No
V_P50RELAP65_Q5_01	0.2169	28.8477	6	No
V_PU1_Q4	0.0957	12.7281	6	No
V_RFX1_02	0.7924	105.389	6	No
v-JUN	0.7992	106.294	6	No
YY1	0.0358	4.7614	6	No
ZEB1	0.2809	37.3597	6	No
ZNF143	0.9489	126.204	6	No
ZNF143-ext	0.1529	20.3357	6	No
ZNF263	0.1388	18.4604	6	No
ZNF281	0.4671	62.1243	6	No
AP1	0	0	7	Yes
CTCF	0	0	7	Yes
NFE2	0.0002	0.0266	7	Yes
REST	0	0	7	Yes
UAK25	0.0002	0.0266	7	Yes
UAK42	0.0001	0.0133	7	Yes
v-Maf	0.0003	0.0399	7	Yes
A-Box	0.8963	119.208	7	No
AP2	0.0043	0.5719	7	No
B-Box	0.0074	0.9842	7	No
BARHL2	0.0261	3.4713	7	No
BHLHE40	0.3129	41.6157	7	No
CEBPB	0.0571	7.5943	7	No
CREB	0.0048	0.6384	7	No
CREB-ext	0.0081	1.0773	7	No
CTCF-ext	0.6362	84.6146	7	No
E2F1	0.0067	0.8911	7	No
E2F4	0.101	13.433	7	No
EBF1	0.1121	14.9093	7	No
EGR1	0.0183	2.4339	7	No
ELF	0.9028	120.072	7	No
ELF1	0.8393	111.627	7	No
ELK4	0.5054	67.2182	7	No
ESR1	0.2564	34.1012	7	No
ESRRA	0.7559	100.535	7	No
ETS1	0.1583	21.0539	7	No
FOXA	0.0013	0.1729	7	No
GABP	0.2622	34.8726	7	No
GATA1	0.2787	37.0671	7	No
GATA1-ext	0.0381	5.0673	7	No
GATA3	0.132	17.556	7	No
GFI1	0.0551	7.3283	7	No
HNF4	0.2036	27.0788	7	No
HSF1	0.854	113.582	7	No
MAX	0.0019	0.2527	7	No
MEF2	0.9175	122.028	7	No
MYC	0.0019	0.2527	7	No
NFIC	0.7299	97.0767	7	No
NFKB1	0.1555	20.6815	7	No
NFY	0.0327	4.3491	7	No
NFY-UA2	0.1544	20.5352	7	No
NR2C2	0.1482	19.7106	7	No
NR3C1	0.0115	1.5295	7	No
NR4A1	0.3936	52.3488	7	No
NRF1	0.0279	3.7107	7	No
PAX5	0.042	5.586	7	No
POU2F2	0.5789	76.9937	7	No
PRDM1	0.0066	0.8778	7	No
PU1	0.0062	0.8246	7	No
RFX5	0.0669	8.8977	7	No
RUNX1	0.452	60.116	7	No
RXRA	0.8707	115.803	7	No
SOX2	0.2312	30.7496	7	No
SOX2-OCT4	0.9476	126.031	7	No
SP1	0.0005	0.0665	7	No
SREBF1	0.7721	102.689	7	No
SRF	0.2242	29.8186	7	No
STAT1	0.0035	0.4655	7	No
STAT2	0.4811	63.9863	7	No
TAL1	0.1389	18.4737	7	No
TBP	0.9121	121.309	7	No
TCF12	0.1976	26.2808	7	No
TCF3	0.028	3.724	7	No
TCF7L2	0.0004	0.0532	7	No
TEAD1	0.5503	73.1899	7	No
TEAD4	0.6608	87.8864	7	No
UA1	0.0009	0.1197	7	No
UA10	0.8045	106.999	7	No
UA11	0.2056	27.3448	7	No
UA14	0.9321	123.969	7	No
UA2	0.9875	131.338	7	No
UA3	0.0049	0.6517	7	No
UA4	0.3689	49.0637	7	No
UA6	0.737	98.021	7	No
UA7	0.0721	9.5893	7	No
UA8	0.7904	105.123	7	No
UA9	0.0549	7.3017	7	No
UAK16	0.01	1.33	7	No
UAK17	0.1429	19.0057	7	No
UAK18	0.4736	62.9888	7	No
UAK19	0.3758	49.9814	7	No
UAK20	0.7839	104.259	7	No
UAK21	0.3278	43.5974	7	No
UAK22	0.0516	6.8628	7	No
UAK23	0.0433	5.7589	7	No
UAK24	0.694	92.302	7	No
UAK26	0.2264	30.1112	7	No
UAK27	0.6758	89.8814	7	No
UAK28	0.1311	17.4363	7	No
UAK29	0.17	22.61	7	No
UAK30	0.1865	24.8045	7	No
UAK31	0.2148	28.5684	7	No
UAK32	0.3793	50.4469	7	No
UAK33	0.474	63.042	7	No
UAK34	0.1879	24.9907	7	No
UAK35	0.0306	4.0698	7	No
UAK36	0.2685	35.7105	7	No
UAK37	0.7876	104.751	7	No
UAK38	0.9972	132.628	7	No
UAK39	0.667	88.711	7	No
UAK40	0.5266	70.0378	7	No
UAK41	0.1092	14.5236	7	No
UAK43	0.0626	8.3258	7	No
UAK44	0.3253	43.2649	7	No
UAK45	0.0028	0.3724	7	No
UAK46	0.7286	96.9038	7	No
UAK47	0.3492	46.4436	7	No
UAK48	0.5999	79.7867	7	No
UAK49	0.2611	34.7263	7	No
UAK50	0.5841	77.6853	7	No
UAK51	0.8092	107.624	7	No
UAK52	0.0188	2.5004	7	No
UAK53	0.253	33.649	7	No
UAK54	0.5739	76.3287	7	No
UAK55	0.2456	32.6648	7	No
UAK56	0.7809	103.86	7	No
UAK57	0.0778	10.3474	7	No
UAK58	0.0072	0.9576	7	No
UAK59	0.3275	43.5575	7	No
UAK60	0.1657	22.0381	7	No
UAK61	0.7351	97.7683	7	No
USF	0.2342	31.1486	7	No
V_AP4_01	0.6763	89.9479	7	No
V_P50RELAP65_Q5_01	0.1546	20.5618	7	No
V_PU1_Q4	0.0008	0.1064	7	No
V_RFX1_02	0.1959	26.0547	7	No
v-JUN	0.014	1.862	7	No
YY1	0.0056	0.7448	7	No
ZEB1	0.7322	97.3826	7	No
ZNF143	0.6135	81.5955	7	No
ZNF143-ext	0.1518	20.1894	7	No
ZNF263	0.0018	0.2394	7	No
ZNF281	0.5936	78.9488	7	No
AP2	0	0	8	Yes
BARHL2	0.0002	0.0266	8	Yes
CEBPB	0.0001	0.0133	8	Yes
E2F4	0.0002	0.0266	8	Yes
SP1	0	0	8	Yes
UAK18	0	0	8	Yes
UAK42	0	0	8	Yes
USF	0	0	8	Yes
A-Box	0.1827	24.2991	8	No
AP1	0.0219	2.9127	8	No
B-Box	0.2022	26.8926	8	No
BHLHE40	0.0467	6.2111	8	No
CREB	0.1255	16.6915	8	No
CREB-ext	0.4371	58.1343	8	No
CTCF	0.0019	0.2527	8	No
CTCF-ext	0.0377	5.0141	8	No
E2F1	0.0496	6.5968	8	No
EBF1	0.4719	62.7627	8	No
EGR1	0.0139	1.8487	8	No
ELF	0.3958	52.6414	8	No
ELF1	0.1071	14.2443	8	No
ELK4	0.5887	78.2971	8	No
ESR1	0.0339	4.5087	8	No
ESRRA	0.8518	113.289	8	No
ETS1	0.2834	37.6922	8	No
FOXA	0.5492	73.0436	8	No
GABP	0.0571	7.5943	8	No
GATA1	0.0062	0.8246	8	No
GATA1-ext	0.1291	17.1703	8	No
GATA3	0.9829	130.726	8	No
GFI1	0.195	25.935	8	No
HNF4	0.0098	1.3034	8	No
HSF1	0.0484	6.4372	8	No
MAX	0.2129	28.3157	8	No
MEF2	0.8336	110.869	8	No
MYC	0.9948	132.308	8	No
NFE2	0.0008	0.1064	8	No
NFIC	0.2429	32.3057	8	No
NFKB1	0.1343	17.8619	8	No
NFY	0.508	67.564	8	No
NFY-UA2	0.1529	20.3357	8	No
NR2C2	0.5534	73.6022	8	No
NR3C1	0.2893	38.4769	8	No
NR4A1	0.6558	87.2214	8	No
NRF1	0.8001	106.413	8	No
PAX5	0.2496	33.1968	8	No
POU2F2	0.0223	2.9659	8	No
PRDM1	0.3045	40.4985	8	No
PU1	0.0275	3.6575	8	No
REST	0.0022	0.2926	8	No
RFX5	0.0061	0.8113	8	No
RUNX1	0.2845	37.8385	8	No
RXRA	0.7872	104.698	8	No
SOX2	0.991	131.803	8	No
SOX2-OCT4	0.4522	60.1426	8	No
SREBF1	0.2015	26.7995	8	No
SRF	0.1213	16.1329	8	No
STAT1	0.7395	98.3535	8	No
STAT2	0.6953	92.4749	8	No
TAL1	0.1293	17.1969	8	No
TBP	0.6812	90.5996	8	No
TCF12	0.1666	22.1578	8	No
TCF3	0.2254	29.9782	8	No
TCF7L2	0.1392	18.5136	8	No
TEAD1	0.6188	82.3004	8	No
TEAD4	0.0639	8.4987	8	No
UA1	0.0005	0.0665	8	No
UA10	0.9542	126.909	8	No
UA11	0.0107	1.4231	8	No
UA14	0.7609	101.2	8	No
UA2	0.1501	19.9633	8	No
UA3	0.0243	3.2319	8	No
UA4	0.1611	21.4263	8	No
UA6	0.2284	30.3772	8	No
UA7	0.1076	14.3108	8	No
UA8	0.5277	70.1841	8	No
UA9	0.3068	40.8044	8	No
UAK16	0.6237	82.9521	8	No
UAK17	0.3802	50.5666	8	No
UAK19	0.2725	36.2425	8	No
UAK20	0.2414	32.1062	8	No
UAK21	0.8819	117.293	8	No
UAK22	0.0004	0.0532	8	No
UAK23	0.6846	91.0518	8	No
UAK24	0.3531	46.9623	8	No
UAK25	0.0378	5.0274	8	No
UAK26	0.7929	105.456	8	No
UAK27	0.0519	6.9027	8	No
UAK28	0.4612	61.3396	8	No
UAK29	0.3147	41.8551	8	No
UAK30	0.0924	12.2892	8	No
UAK31	0.2295	30.5235	8	No
UAK33	0.918	122.094	8	No
UAK34	0.1562	20.7746	8	No
UAK35	0.0042	0.5586	8	No
UAK36	0.5209	69.2797	8	No
UAK37	0.2454	32.6382	8	No
UAK38	0.8276	110.071	8	No
UAK39	0.0947	12.5951	8	No
UAK40	0.9675	128.678	8	No
UAK41	0.0669	8.8977	8	No
UAK43	0.0261	3.4713	8	No
UAK44	0.5868	78.0444	8	No
UAK45	0.0022	0.2926	8	No
UAK46	0.1579	21.0007	8	No
UAK47	0.0288	3.8304	8	No
UAK48	0.576	76.608	8	No
UAK49	0.0949	12.6217	8	No
UAK50	0.6449	85.7717	8	No
UAK51	0.6241	83.0053	8	No
UAK52	0.4439	59.0387	8	No
UAK53	0.1524	20.2692	8	No
UAK54	0.9064	120.551	8	No
UAK55	0.5134	68.2822	8	No
UAK56	0.8215	109.26	8	No
UAK57	0.9258	123.131	8	No
UAK58	0.5003	66.5399	8	No
UAK59	0.6453	85.8249	8	No
UAK60	0.0705	9.3765	8	No
UAK61	0.0186	2.4738	8	No
V_AP4_01	0.9163	121.868	8	No
V_P50RELAP65_Q5_01	0.8078	107.437	8	No
V_PU1_Q4	0.0175	2.3275	8	No
V_RFX1_02	0.5059	67.2847	8	No
v-JUN	0.005	0.665	8	No
v-Maf	0.0343	4.5619	8	No
YY1	0.003	0.399	8	No
ZEB1	0.4924	65.4892	8	No
ZNF143	0.0525	6.9825	8	No
ZNF143-ext	0.0837	11.1321	8	No
ZNF263	0.06	7.98	8	No
ZNF281	0.0068	0.9044	8	No
AP1	0	0	9	Yes
SRF	0	0	9	Yes
UA6	0	0	9	Yes
A-Box	0.2452	32.6116	9	No
AP2	0.0819	10.8927	9	No
B-Box	0.0288	3.8304	9	No
BARHL2	0.0465	6.1845	9	No
BHLHE40	0.1795	23.8735	9	No
CEBPB	0.0769	10.2277	9	No
CREB	0.0537	7.1421	9	No
CREB-ext	0.2555	33.9815	9	No
CTCF	0.7418	98.6594	9	No
CTCF-ext	0.0218	2.8994	9	No
E2F1	0.0778	10.3474	9	No
E2F4	0.008	1.064	9	No
EBF1	0.1534	20.4022	9	No
EGR1	0.0294	3.9102	9	No
ELF	0.0197	2.6201	9	No
ELF1	0.002	0.266	9	No
ELK4	0.0063	0.8379	9	No
ESR1	0.7785	103.54	9	No
ESRRA	0.6661	88.5913	9	No
ETS1	0.07	9.31	9	No
FOXA	0.028	3.724	9	No
GABP	0.0124	1.6492	9	No
GATA1	0.8289	110.244	9	No
GATA1-ext	0.5014	66.6862	9	No
GATA3	0.0878	11.6774	9	No
GFI1	0.8134	108.182	9	No
HNF4	0.5195	69.0935	9	No
HSF1	0.6466	85.9978	9	No
MAX	0.0055	0.7315	9	No
MEF2	0.0057	0.7581	9	No
MYC	0.0882	11.7306	9	No
NFE2	0.9709	129.13	9	No
NFIC	0.6567	87.3411	9	No
NFKB1	0.3186	42.3738	9	No
NFY	0.3721	49.4893	9	No
NFY-UA2	0.1553	20.6549	9	No
NR2C2	0.4237	56.3521	9	No
NR3C1	0.0013	0.1729	9	No
NR4A1	0.0516	6.8628	9	No
NRF1	0.4219	56.1127	9	No
PAX5	0.3595	47.8135	9	No
POU2F2	0.0728	9.6824	9	No
PRDM1	0.3787	50.3671	9	No
PU1	0.0035	0.4655	9	No
REST	0.6655	88.5115	9	No
RFX5	0.0045	0.5985	9	No
RUNX1	0.7981	106.147	9	No
RXRA	0.4571	60.7943	9	No
SOX2	0.6206	82.5398	9	No
SOX2-OCT4	0.6188	82.3004	9	No
SP1	0.0097	1.2901	9	No
SREBF1	0.0383	5.0939	9	No
STAT1	0.013	1.729	9	No
STAT2	0.1185	15.7605	9	No
TAL1	0.8858	117.811	9	No
TBP	0.3436	45.6988	9	No
TCF12	0.5246	69.7718	9	No
TCF3	0.7752	103.102	9	No
TCF7L2	0.0069	0.9177	9	No
TEAD1	0.4886	64.9838	9	No
TEAD4	0.2647	35.2051	9	No
UA1	0.0328	4.3624	9	No
UA10	0.137	18.221	9	No
UA11	0.9559	127.135	9	No
UA14	0.4781	63.5873	9	No
UA2	0.5166	68.7078	9	No
UA3	0.5009	66.6197	9	No
UA4	0.3288	43.7304	9	No
UA7	0.0409	5.4397	9	No
UA8	0.6021	80.0793	9	No
UA9	0.8962	119.195	9	No
UAK16	0.5925	78.8025	9	No
UAK17	0.9863	131.178	9	No
UAK18	0.4581	60.9273	9	No
UAK19	0.3362	44.7146	9	No
UAK20	0.0232	3.0856	9	No
UAK21	0.8819	117.293	9	No
UAK22	0.1424	18.9392	9	No
UAK23	0.0451	5.9983	9	No
UAK24	0.1916	25.4828	9	No
UAK25	0.07	9.31	9	No
UAK26	0.2158	28.7014	9	No
UAK27	0.8038	106.905	9	No
UAK28	0.4098	54.5034	9	No
UAK29	0.0572	7.6076	9	No
UAK30	0.01	1.33	9	No
UAK31	0.2786	37.0538	9	No
UAK33	0.5642	75.0386	9	No
UAK34	0.9279	123.411	9	No
UAK35	0.1904	25.3232	9	No
UAK36	0.9683	128.784	9	No
UAK37	0.193	25.669	9	No
UAK38	0.1298	17.2634	9	No
UAK39	0.2507	33.3431	9	No
UAK40	0.7587	100.907	9	No
UAK41	0.1814	24.1262	9	No
UAK42	0.0261	3.4713	9	No
UAK43	0.6749	89.7617	9	No
UAK44	0.4582	60.9406	9	No
UAK45	0.5539	73.6687	9	No
UAK46	0.913	121.429	9	No
UAK47	0.0515	6.8495	9	No
UAK48	0.4759	63.2947	9	No
UAK49	0.9423	125.326	9	No
UAK50	0.1734	23.0622	9	No
UAK51	0.3923	52.1759	9	No
UAK52	0.7975	106.067	9	No
UAK53	0.1854	24.6582	9	No
UAK54	0.0869	11.5577	9	No
UAK55	0.5015	66.6995	9	No
UAK56	0.1814	24.1262	9	No
UAK57	0.0103	1.3699	9	No
UAK58	0.6313	83.9629	9	No
UAK59	0.4475	59.5175	9	No
UAK60	0.3101	41.2433	9	No
UAK61	0.4297	57.1501	9	No
USF	0.0006	0.0798	9	No
V_AP4_01	0.9334	124.142	9	No
V_P50RELAP65_Q5_01	0.167	22.211	9	No
V_PU1_Q4	0.0246	3.2718	9	No
V_RFX1_02	0.7424	98.7392	9	No
v-JUN	0.1525	20.2825	9	No
v-Maf	0.5804	77.1932	9	No
YY1	0.0572	7.6076	9	No
ZEB1	0.739	98.287	9	No
ZNF143	0.5475	72.8175	9	No
ZNF143-ext	0.0223	2.9659	9	No
ZNF263	0.0013	0.1729	9	No
ZNF281	0.1397	18.5801	9	No
AP2	0	0	10	Yes
CTCF	0.0001	0.0133	10	Yes
E2F4	0	0	10	Yes
EGR1	0.0001	0.0133	10	Yes
UAK25	0.0001	0.0133	10	Yes
UAK42	0	0	10	Yes
A-Box	0.6046	80.4118	10	No
AP1	0.139	18.487	10	No
B-Box	0.5926	78.8158	10	No
BARHL2	0.1197	15.9201	10	No
BHLHE40	0.0301	4.0033	10	No
CEBPB	0.0365	4.8545	10	No
CREB	0.818	108.794	10	No
CREB-ext	0.0104	1.3832	10	No
CTCF-ext	0.1844	24.5252	10	No
E2F1	0.2069	27.5177	10	No
EBF1	0.0544	7.2352	10	No
ELF	0.023	3.059	10	No
ELF1	0.0547	7.2751	10	No
ELK4	0.0047	0.6251	10	No
ESR1	0.6752	89.8016	10	No
ESRRA	0.1682	22.3706	10	No
ETS1	0.2399	31.9067	10	No
FOXA	0.0015	0.1995	10	No
GABP	0.0009	0.1197	10	No
GATA1	0.0068	0.9044	10	No
GATA1-ext	0.0809	10.7597	10	No
GATA3	0.9202	122.387	10	No
GFI1	0.8113	107.903	10	No
HNF4	0.8756	116.455	10	No
HSF1	0.9921	131.949	10	No
MAX	0.1759	23.3947	10	No
MEF2	0.2385	31.7205	10	No
MYC	0.0192	2.5536	10	No
NFE2	0.7873	104.711	10	No
NFIC	0.4998	66.4734	10	No
NFKB1	0.0642	8.5386	10	No
NFY	0.2093	27.8369	10	No
NFY-UA2	0.1557	20.7081	10	No
NR2C2	0.5803	77.1799	10	No
NR3C1	0.9493	126.257	10	No
NR4A1	0.0153	2.0349	10	No
NRF1	0.3359	44.6747	10	No
PAX5	0.0091	1.2103	10	No
POU2F2	0.7163	95.2679	10	No
PRDM1	0.1407	18.7131	10	No
PU1	0.0213	2.8329	10	No
REST	0.3033	40.3389	10	No
RFX5	0.4548	60.4884	10	No
RUNX1	0.6343	84.3619	10	No
RXRA	0.9955	132.401	10	No
SOX2	0.9388	124.86	10	No
SOX2-OCT4	0.5116	68.0428	10	No
SP1	0.0042	0.5586	10	No
SREBF1	0.4606	61.2598	10	No
SRF	0.3087	41.0571	10	No
STAT1	0.0359	4.7747	10	No
STAT2	0.8107	107.823	10	No
TAL1	0.3557	47.3081	10	No
TBP	0.3143	41.8019	10	No
TCF12	0.0871	11.5843	10	No
TCF3	0.089	11.837	10	No
TCF7L2	0.0822	10.9326	10	No
TEAD1	0.1107	14.7231	10	No
TEAD4	0.0584	7.7672	10	No
UA1	0.019	2.527	10	No
UA10	0.269	35.777	10	No
UA11	0.1348	17.9284	10	No
UA14	0.5454	72.5382	10	No
UA2	0.3912	52.0296	10	No
UA3	0.0212	2.8196	10	No
UA4	0.0446	5.9318	10	No
UA6	0.4146	55.1418	10	No
UA7	0.1055	14.0315	10	No
UA8	0.7732	102.836	10	No
UA9	0.2115	28.1295	10	No
UAK16	0.5826	77.4858	10	No
UAK17	0.5307	70.5831	10	No
UAK18	0.0361	4.8013	10	No
UAK19	0.0432	5.7456	10	No
UAK20	0.9461	125.831	10	No
UAK21	0.9426	125.366	10	No
UAK22	0.5022	66.7926	10	No
UAK23	0.1838	24.4454	10	No
UAK24	0.3499	46.5367	10	No
UAK26	0.1647	21.9051	10	No
UAK27	0.8605	114.447	10	No
UAK28	0.8916	118.583	10	No
UAK29	0.0386	5.1338	10	No
UAK30	0.0184	2.4472	10	No
UAK31	0.0249	3.3117	10	No
UAK32	0.1947	25.8951	10	No
UAK33	0.5991	79.6803	10	No
UAK34	0.1244	16.5452	10	No
UAK35	0.0316	4.2028	10	No
UAK36	0.1783	23.7139	10	No
UAK37	0.5794	77.0602	10	No
UAK38	0.5961	79.2813	10	No
UAK39	0.2666	35.4578	10	No
UAK40	0.2978	39.6074	10	No
UAK41	0.8668	115.284	10	No
UAK43	0.3399	45.2067	10	No
UAK45	0.8753	116.415	10	No
UAK46	0.4338	57.6954	10	No
UAK47	0.1477	19.6441	10	No
UAK48	0.392	52.136	10	No
UAK49	0.3594	47.8002	10	No
UAK50	0.0889	11.8237	10	No
UAK51	0.1676	22.2908	10	No
UAK52	0.028	3.724	10	No
UAK53	0.0154	2.0482	10	No
UAK54	0.9061	120.511	10	No
UAK55	0.1876	24.9508	10	No
UAK56	0.7679	102.131	10	No
UAK57	0.4636	61.6588	10	No
UAK58	0.7412	98.5796	10	No
UAK59	0.9075	120.698	10	No
UAK60	0.3353	44.5949	10	No
UAK61	0.9618	127.919	10	No
USF	0.0141	1.8753	10	No
V_AP4_01	0.0679	9.0307	10	No
V_P50RELAP65_Q5_01	0.4714	62.6962	10	No
V_PU1_Q4	0.2395	31.8535	10	No
V_RFX1_02	0.4407	58.6131	10	No
v-JUN	0.5636	74.9588	10	No
v-Maf	0.5264	70.0112	10	No
YY1	0.0065	0.8645	10	No
ZEB1	0.7837	104.232	10	No
ZNF143	0.6583	87.5539	10	No
ZNF143-ext	0.2603	34.6199	10	No
ZNF263	0.001	0.133	10	No
ZNF281	0.033	4.389	10	No
AP2	0	0	11	Yes
EGR1	0	0	11	Yes
SP1	0.0002	0.0266	11	Yes
UAK31	0.0003	0.0399	11	Yes
UAK39	0	0	11	Yes
A-Box	0.9271	123.304	11	No
AP1	0.162	21.546	11	No
B-Box	0.2804	37.2932	11	No
BARHL2	0.4197	55.8201	11	No
BHLHE40	0.0004	0.0532	11	No
CEBPB	0.0043	0.5719	11	No
CREB	0.269	35.777	11	No
CREB-ext	0.2749	36.5617	11	No
CTCF	0.0005	0.0665	11	No
CTCF-ext	0.126	16.758	11	No
E2F1	0.1316	17.5028	11	No
E2F4	0.0143	1.9019	11	No
EBF1	0.0025	0.3325	11	No
ELF	0.1415	18.8195	11	No
ELF1	0.281	37.373	11	No
ELK4	0.0851	11.3183	11	No
ESR1	0.4124	54.8492	11	No
ESRRA	0.1056	14.0448	11	No
ETS1	0.0175	2.3275	11	No
FOXA	0.4694	62.4302	11	No
GABP	0.4451	59.1983	11	No
GATA1	0.1872	24.8976	11	No
GATA1-ext	0.5722	76.1026	11	No
GATA3	0.2976	39.5808	11	No
GFI1	0.4492	59.7436	11	No
HNF4	0.0078	1.0374	11	No
HSF1	0.5659	75.2647	11	No
MAX	0.0007	0.0931	11	No
MEF2	0.4712	62.6696	11	No
MYC	0.1152	15.3216	11	No
NFE2	0.016	2.128	11	No
NFIC	0.1331	17.7023	11	No
NFKB1	0.0342	4.5486	11	No
NFY	0.0889	11.8237	11	No
NFY-UA2	0.7256	96.5048	11	No
NR2C2	0.1747	23.2351	11	No
NR3C1	0.1737	23.1021	11	No
NR4A1	0.7835	104.206	11	No
NRF1	0.0369	4.9077	11	No
PAX5	0.2576	34.2608	11	No
POU2F2	0.2346	31.2018	11	No
PRDM1	0.0463	6.1579	11	No
PU1	0.119	15.827	11	No
REST	0.2881	38.3173	11	No
RFX5	0.0846	11.2518	11	No
RUNX1	0.0881	11.7173	11	No
RXRA	0.8852	117.732	11	No
SOX2	0.9505	126.416	11	No
SOX2-OCT4	0.9137	121.522	11	No
SREBF1	0.7049	93.7517	11	No
SRF	0.1359	18.0747	11	No
STAT1	0.6165	81.9945	11	No
STAT2	0.3205	42.6265	11	No
TAL1	0.0027	0.3591	11	No
TBP	0.4687	62.3371	11	No
TCF12	0.5905	78.5365	11	No
TCF3	0.0048	0.6384	11	No
TCF7L2	0.0232	3.0856	11	No
TEAD1	0.8052	107.092	11	No
TEAD4	0.3316	44.1028	11	No
UA1	0.5821	77.4193	11	No
UA10	0.9615	127.879	11	No
UA11	0.5588	74.3204	11	No
UA14	0.9001	119.713	11	No
UA2	0.0806	10.7198	11	No
UA3	0.0049	0.6517	11	No
UA4	0.7475	99.4175	11	No
UA6	0.0024	0.3192	11	No
UA7	0.0004	0.0532	11	No
UA8	0.0784	10.4272	11	No
UA9	0.6214	82.6462	11	No
UAK16	0.9061	120.511	11	No
UAK17	0.1165	15.4945	11	No
UAK18	0.6419	85.3727	11	No
UAK19	0.5591	74.3603	11	No
UAK20	0.5213	69.3329	11	No
UAK21	0.2224	29.5792	11	No
UAK22	0.2259	30.0447	11	No
UAK23	0.1218	16.1994	11	No
UAK24	0.0061	0.8113	11	No
UAK25	0.0675	8.9775	11	No
UAK26	0.3923	52.1759	11	No
UAK27	0.588	78.204	11	No
UAK28	0.0142	1.8886	11	No
UAK29	0.1076	14.3108	11	No
UAK30	0.7532	100.176	11	No
UAK33	0.9952	132.362	11	No
UAK34	0.1701	22.6233	11	No
UAK35	0.1472	19.5776	11	No
UAK36	0.2345	31.1885	11	No
UAK37	0.1576	20.9608	11	No
UAK38	0.7458	99.1914	11	No
UAK40	0.2628	34.9524	11	No
UAK41	0.3099	41.2167	11	No
UAK42	0.001	0.133	11	No
UAK43	0.0055	0.7315	11	No
UAK44	0.2659	35.3647	11	No
UAK45	0.2651	35.2583	11	No
UAK46	0.988	131.404	11	No
UAK47	0.0913	12.1429	11	No
UAK48	0.4866	64.7178	11	No
UAK49	0.2632	35.0056	11	No
UAK50	0.0325	4.3225	11	No
UAK51	0.7036	93.5788	11	No
UAK52	0.0381	5.0673	11	No
UAK53	0.0403	5.3599	11	No
UAK54	0.5853	77.8449	11	No
UAK55	0.5043	67.0719	11	No
UAK56	0.423	56.259	11	No
UAK57	0.488	64.904	11	No
UAK58	0.1813	24.1129	11	No
UAK59	0.6558	87.2214	11	No
UAK60	0.4975	66.1675	11	No
UAK61	0.1742	23.1686	11	No
USF	0.0006	0.0798	11	No
V_AP4_01	0.2271	30.2043	11	No
V_P50RELAP65_Q5_01	0.1331	17.7023	11	No
V_PU1_Q4	0.8336	110.869	11	No
V_RFX1_02	0.6107	81.2231	11	No
v-JUN	0.0542	7.2086	11	No
v-Maf	0.0039	0.5187	11	No
YY1	0.0023	0.3059	11	No
ZEB1	0.9308	123.796	11	No
ZNF143	0.4745	63.1085	11	No
ZNF143-ext	0.1159	15.4147	11	No
ZNF263	0.0094	1.2502	11	No
ZNF281	0.25	33.25	11	No
AP1	0	0	12	Yes
BARHL2	0.0001	0.0133	12	Yes
EGR1	0	0	12	Yes
NRF1	0.0002	0.0266	12	Yes
UAK42	0.0002	0.0266	12	Yes
ZEB1	0	0	12	Yes
A-Box	0.2706	35.9898	12	No
AP2	0.691	91.903	12	No
B-Box	0.0029	0.3857	12	No
BHLHE40	0.2882	38.3306	12	No
CEBPB	0.0756	10.0548	12	No
CREB	0.7615	101.279	12	No
CREB-ext	0.2595	34.5135	12	No
CTCF	0.0076	1.0108	12	No
CTCF-ext	0.2735	36.3755	12	No
E2F1	0.2423	32.2259	12	No
E2F4	0.0053	0.7049	12	No
EBF1	0.0013	0.1729	12	No
ELF	0.8978	119.407	12	No
ELF1	0.406	53.998	12	No
ELK4	0.5509	73.2697	12	No
ESR1	0.0057	0.7581	12	No
ESRRA	0.5006	66.5798	12	No
ETS1	0.6265	83.3245	12	No
FOXA	0.0438	5.8254	12	No
GABP	0.4361	58.0013	12	No
GATA1	0.4947	65.7951	12	No
GATA1-ext	0.0177	2.3541	12	No
GATA3	0.2648	35.2184	12	No
GFI1	0.6998	93.0734	12	No
HNF4	0.0044	0.5852	12	No
HSF1	0.2399	31.9067	12	No
MAX	0.047	6.251	12	No
MEF2	0.7902	105.097	12	No
MYC	0.1499	19.9367	12	No
NFE2	0.2191	29.1403	12	No
NFIC	0.9883	131.444	12	No
NFKB1	0.0397	5.2801	12	No
NFY	0.4877	64.8641	12	No
NFY-UA2	0.235	31.255	12	No
NR2C2	0.8002	106.427	12	No
NR3C1	0.0657	8.7381	12	No
NR4A1	0.1926	25.6158	12	No
PAX5	0.0022	0.2926	12	No
POU2F2	0.5252	69.8516	12	No
PRDM1	0.6885	91.5705	12	No
PU1	0.0061	0.8113	12	No
REST	0.4326	57.5358	12	No
RFX5	0.1621	21.5593	12	No
RUNX1	0.2282	30.3506	12	No
RXRA	0.6024	80.1192	12	No
SOX2	0.7039	93.6187	12	No
SOX2-OCT4	0.1618	21.5194	12	No
SP1	0.002	0.266	12	No
SREBF1	0.1695	22.5435	12	No
SRF	0.6316	84.0028	12	No
STAT1	0.0192	2.5536	12	No
STAT2	0.3593	47.7869	12	No
TAL1	0.42	55.86	12	No
TBP	0.9208	122.466	12	No
TCF12	0.1817	24.1661	12	No
TCF3	0.0395	5.2535	12	No
TCF7L2	0.0252	3.3516	12	No
TEAD1	0.5558	73.9214	12	No
TEAD4	0.864	114.912	12	No
UA1	0.0454	6.0382	12	No
UA10	0.3237	43.0521	12	No
UA11	0.4652	61.8716	12	No
UA14	0.9827	130.699	12	No
UA2	0.588	78.204	12	No
UA3	0.0056	0.7448	12	No
UA4	0.9755	129.742	12	No
UA6	0.6693	89.0169	12	No
UA7	0.4266	56.7378	12	No
UA8	0.9551	127.028	12	No
UA9	0.3083	41.0039	12	No
UAK16	0.6887	91.5971	12	No
UAK17	0.2435	32.3855	12	No
UAK18	0.8433	112.159	12	No
UAK19	0.0044	0.5852	12	No
UAK20	0.3289	43.7437	12	No
UAK21	0.8598	114.353	12	No
UAK22	0.6932	92.1956	12	No
UAK23	0.8216	109.273	12	No
UAK24	0.7968	105.974	12	No
UAK25	0.0004	0.0532	12	No
UAK26	0.4039	53.7187	12	No
UAK27	0.8979	119.421	12	No
UAK28	0.5791	77.0203	12	No
UAK29	0.1752	23.3016	12	No
UAK30	0.3886	51.6838	12	No
UAK31	0.3092	41.1236	12	No
UAK32	0.0049	0.6517	12	No
UAK33	0.99	131.67	12	No
UAK34	0.2542	33.8086	12	No
UAK35	0.1533	20.3889	12	No
UAK36	0.9201	122.373	12	No
UAK37	0.4042	53.7586	12	No
UAK38	0.5415	72.0195	12	No
UAK39	0.1815	24.1395	12	No
UAK40	0.2043	27.1719	12	No
UAK41	0.2242	29.8186	12	No
UAK43	0.1611	21.4263	12	No
UAK44	0.3135	41.6955	12	No
UAK45	0.0214	2.8462	12	No
UAK46	0.6953	92.4749	12	No
UAK47	0.6635	88.2455	12	No
UAK48	0.4899	65.1567	12	No
UAK49	0.8068	107.304	12	No
UAK50	0.2348	31.2284	12	No
UAK51	0.0412	5.4796	12	No
UAK52	0.4088	54.3704	12	No
UAK53	0.1948	25.9084	12	No
UAK54	0.5327	70.8491	12	No
UAK55	0.2928	38.9424	12	No
UAK56	0.7673	102.051	12	No
UAK57	0.0617	8.2061	12	No
UAK58	0.0364	4.8412	12	No
UAK59	0.5564	74.0012	12	No
UAK60	0.1772	23.5676	12	No
UAK61	0.0615	8.1795	12	No
USF	0.0194	2.5802	12	No
V_AP4_01	0.9844	130.925	12	No
V_P50RELAP65_Q5_01	0.1264	16.8112	12	No
V_PU1_Q4	0.4047	53.8251	12	No
V_RFX1_02	0.3363	44.7279	12	No
v-JUN	0.2314	30.7762	12	No
v-Maf	0.0024	0.3192	12	No
YY1	0.0948	12.6084	12	No
ZNF143	0.0233	3.0989	12	No
ZNF143-ext	0.3626	48.2258	12	No
ZNF263	0.1133	15.0689	12	No
ZNF281	0.0039	0.5187	12	No
