# Supplementary material for: Rare genetic variation at transcription factor binding sites modulates local DNA methylation profiles
Source: PLoS Genet. 2020 Nov 20;16(11):e1009189. doi: 10.1371/journal.pgen.1009189 (PMC7679001; doi:10.1371/journal.pgen.1009189)
Supplement: S6 Table — (XLSX) [file pgen.1009189.s008.xlsx]

## Sheet: S6 Table
S6 Table. Genes showing outlier expression associated to extreme DNA methylation profile due to the disruption of TFBS by rare SNV in ventricle tissue.
Chr	Rare SNV MapInfo	Gene Name	z_expr	Disrupted TFBS
1	31229782	LAPTM5	3.62479	1:31228770_31230790_AP2
3	196243932	SMCO1	2.00951	3:196242927_196244940_CEBPB
5	149111082	MIR378A	-2.47217	5:149110071_149112085_UAK42,5:149110071_149112096_PAX5,5:149110079_149112089_ELF1
16	57809908	KIFC3	-2.1891	16:57808898_57810908_TCF12
19	49340517	HSD17B14	-2.87182	19:49339517_49341531_NFY
22	24059610	GUSBP11	-2.71792	22:24058597_24060611_UA4
