# Supplementary material for: Rare genetic variation at transcription factor binding sites modulates local DNA methylation profiles
Source: PLoS Genet. 2020 Nov 20;16(11):e1009189. doi: 10.1371/journal.pgen.1009189 (PMC7679001; doi:10.1371/journal.pgen.1009189)
Supplement: S7 Table — (XLSX) [file pgen.1009189.s009.xlsx]

## Sheet: S7 Table
Table S7. Phenotype of individuals included in the study
Sample ID	Age	Gender	Fyler cardiac diagnose	Head Abnormalities Present	Eye Abnormalities Present	Ear Abnormalities Present	Nose Abnormalities Present	Neck Abnormalities Present	Mouth Abnormalities Present	Palate Abnormalities Present	Airway Abnormalities Present	Chest Abnormalities Present	Pulmonary Abnormalities Present	Hepatic Abnormalities Present	Dysmorphic Facies Present	Abdominal Abnormalities Present	Renal Abnormalities Present	Genitourinary Abnormalities Present	General Skeletal Abnormalities Present	Hand Abnormalities Present	Feet Abnormalities Present	Neurological Abnormalities Present	Dermatological Abnormalities Present	Endocrinologic Abnormalities Present	Hematologic Abnormalities Present	Genetic Syndromes Present
CG0023-9220	Newborn	M	Double outlet right ventricle, ventricular defect committed to pulmonary artery;Dysplastic pulmonary valve;Hypoplastic tricuspid valve;Left aortic arch;Pulmonary stenosis, subvalvar;Single coronary from the left facing cusp;Straddling mitral valve;Tubular hypoplasia of aorta with coarctation;Ventricular septal defect, malalignment	No	No	No	No	No	No	No	No	No	No	No	No	No	No	Yes	No	No	No	No	No	No	No	No
CG0000-6730	13y, 10m	M	Bicommissural aortic valve;Tetralogy of Fallot with pulmonary atresia	.	.	.	.	.	.	.	.	.	.	.	.	.	.	.	.	.	.	.	.	.	.	No
CG0001-1314	7y, 8m	F	D-loop transposition of the great arteries with ventricular septal defect;Hypoplastic pulmonary annulus;Pulmonary stenosis, subvalvar;Right aortic arch;Ventricular septal defect, malalignment	.	.	.	.	.	.	.	.	.	.	.	.	.	.	.	.	.	.	.	.	.	.	No
CG0023-6053	3y, 5m	M	Atrial septal defect, secundum	No	No	No	No	No	No	No	No	No	No	No	No	No	No	No	No	No	No	Yes	No	No	No	No
CG0003-5265	6m	F	Double outlet left ventricle;L-loop transposition of the great arteries;Non-cardiac abnormality or disease;Patent foramen ovale;Pulmonary stenosis;Pulmonary stenosis, bilateral branch pulmonary artery;Single ventricle comprised of mostly left ventricle;Subaortic conus;Tricuspid atresia	No	No	No	No	No	No	No	No	No	No	No	No	No	Yes	No	No	No	No	No	No	No	No	No
CG0000-5745	6y, 11m	M	Tubular hypoplasia of aorta with coarctation	No	No	No	No	No	No	No	No	No	No	No	No	Yes	No	No	No	No	No	No	No	No	No	No
CG0023-9211	Newborn	F	Hypoplastic main pulmonary artery;Left aortic arch with normal branching pattern;Pulmonary stenosis, valvar;Tetralogy of Fallot;Ventricular septal defect, malalignment	Yes	No	Yes	Yes	Yes	Yes	No	No	Yes	No	No	Yes	No	No	Yes	No	No	Yes	No	No	No	No	No
CG0023-9207	14y, 4m	F	Hypoplastic main pulmonary artery;Patent foramen ovale;Pulmonary stenosis;Tetralogy of Fallot;Tricuspid valve prolapse;Ventricular septal defect, membranous;Ventricular septal defect, single	.	.	.	.	.	.	.	.	.	.	.	.	.	.	.	.	.	.	.	.	.	.	No
CG0023-9216	1m	M	Dilated aortic root;Hypoplastic left pulmonary artery;Hypoplastic pulmonary annulus;Hypoplastic right pulmonary artery;Tetralogy of Fallot with pulmonary atresia and multiple aortopulmonary collaterals	No	Yes	No	No	No	No	No	No	No	No	No	No	No	Yes	No	No	No	No	No	No	No	No	No
CG0023-9800	Newborn	F	Aortic atresia;Hypoplasia ascending aorta;Hypoplastic left heart syndrome;Hypoplastic left ventricle (subnormal cavity volume);Mitral atresia;Patent foramen ovale;Tubular hypoplasia of the aortic arch	No	No	No	No	No	No	No	No	No	No	No	No	No	No	No	Yes	No	No	No	No	Yes	No	No
CG0023-9180	6y, 1m	M	Aneurysm of septum primum;Aortic arch hypoplasia;Aortic atresia;Hypoplastic left heart syndrome;Mitral stenosis;Secundum atrial septal defect, restricitve	.	.	.	.	.	.	.	.	.	.	.	.	.	.	.	.	.	.	.	.	.	.	No
CG0023-9246	15y, 1m	M	Aortic abnormality;Interrupted aortic arch;Left aortic arch;Left-sided descending aorta;Truncus arteriosus	.	.	.	.	.	.	.	.	.	.	.	.	.	.	.	.	.	.	.	.	.	.	No
CG0001-3807	7y, 8m	F	Aortic stenosis - valvar;Hypoplasia ascending aorta;Hypoplastic aortic annulus;Hypoplastic left heart syndrome;Hypoplastic left ventricle (subnormal cavity volume);Hypoplastic mitral valve;Mitral stenosis;Tubular hypoplasia of the aortic arch	.	.	.	.	.	.	.	.	.	.	.	.	.	.	.	.	.	.	.	.	.	.	No
CG0000-2064	Newborn	F	Left sided AV valve regurgitation;Patent ductus arteriosus;Right sided AV valve regurgitation;Unbalanced complete atrioventricular canal, right dominant;Ventricular septal defect, ECD type;{S,D,D}	No	No	No	No	No	No	No	No	No	Yes	No	No	No	No	No	No	No	No	Yes	No	Yes	No	No
CG0000-5330	16y	M	D-loop transposition of the great arteries with ventricular septal defect;Pulmonary stenosis, subvalvar;Pulmonary stenosis, valvar	.	.	.	.	.	.	.	.	.	.	.	.	.	.	.	.	.	.	.	.	.	.	No
CG0023-9181	4y, 5m	F	Aortic atresia;Atrial septal defect, secundum;Hypoplasia ascending aorta;Hypoplastic left ventricle (subnormal cavity volume);Mitral atresia	.	.	.	.	.	.	.	.	.	.	.	.	.	.	.	.	.	.	.	.	.	.	No
CG0001-3591	13y, 11m	M	Atrial septal defect, secundum;Double outlet right ventricle;Hypoplastic left ventricle (subnormal cavity volume);Hypoplastic mitral valve;Ventricular septal defect, multiple	.	.	.	.	.	.	.	.	.	.	.	.	.	.	.	.	.	.	.	.	.	.	No
CG0023-9240	13y, 5m	M	Atrial septal defect, secundum;Partially anomalous pulmonary veins;Right aortic arch;Sinus venosus septal defect;Situs inversus totalis	.	.	.	.	.	.	.	.	.	.	.	.	.	.	.	.	.	.	.	.	.	.	No
CG0024-1352	6y, 8m	M	Pulmonary stenosis, subvalvar;Pulmonary stenosis, valvar;Tetralogy of Fallot	.	.	.	.	.	.	.	.	.	.	.	.	.	.	.	.	.	.	.	.	.	.	No
CG0001-7905	1m	F	Aortico-pulmonary window, proximal defect;Atrial septal defect, secundum;Coarctation off the aorta;Left aortic arch	.	.	.	.	.	.	.	.	.	.	.	.	.	.	.	.	.	.	.	.	.	.	No
CG0023-9184	Newborn	M	Hypoplastic left heart syndrome;Left superior vena cava connecting to the coronary sinus;Mitral atresia	.	.	.	.	.	.	.	.	.	.	.	.	.	.	.	.	.	.	.	.	.	.	No
CG0002-4184	Newborn	M	Abdominal situs solitus;Aortic arch hypoplasia;Aortic valve position relative to the pulmonary valve, left and anterior;Atrial septal defect;Discordant ventriculoarterial connection;Left sided atrioventricular valve atresia;Left superior vena cava connecting to the coronary sinus;Left superior vena cava, non-communicating with right superior vena cava;Levocardia;Single ventricle, left; double inl…	.	.	.	.	.	.	.	.	.	.	.	.	.	.	.	.	.	.	.	.	.	.	No
CG0023-9235	35y, 11m	M	Tetralogy of Fallot	.	.	.	.	.	.	.	.	.	.	.	.	.	.	.	.	.	.	.	.	.	.	No
CG0002-6323	16m	F	Absence of the suprarenal inferior vena cava with azygous continuation;Anomalous hepatic venous drainage;Atrial septal defect, secundum;Atypical coronary arteries in d-loop transposition of the great arteries;D-loop transposition of the great arteries with ventricular septal defect;Heterotaxy syndrome;Left sided azygos;Left superior vena cava connecting to the coronary sinus;Ventricular septal de…	No	No	No	No	No	No	No	No	No	No	Yes	No	No	Yes	No	No	No	No	No	No	No	No	No
CG0001-9226	Newborn	F	Aortic arch hypoplasia;Bicommissural aortic valve;Hypoplastic left ventricle (subnormal cavity volume);Hypoplastic mitral valve;Mitral stenosis;Partially anomalous pulmonary veins;Ventricular septal defect, multiple;Ventricular septal defect, muscular, trabecular, apical	.	.	.	.	.	.	.	.	.	.	.	.	.	.	.	.	.	.	.	.	.	.	No
CG0002-4778	22y, 4m	F	Tetralogy of Fallot	.	.	.	.	.	.	.	.	.	.	.	.	.	.	.	.	.	.	.	.	.	.	No
CG0023-9182	24y, 7m	M	Aortic arch hypoplasia;Double outlet right ventricle;Hypoplastic left ventricle (subnormal cavity volume);Mitral atresia	.	.	.	.	.	.	.	.	.	.	.	.	.	.	.	.	.	.	.	.	.	.	No
CG0000-8257	3y, 1m	F	Absent main pulmonary artery;Discontinuity of pulmonary arteries;Major aortopulmonary collateral artery;Pulmonary atresia congenital;Pulmonary venous disease;Right aortic arch;Single coronary from the left facing cusp;Tetralogy of Fallot with pulmonary atresia and multiple aortopulmonary collaterals;Ventricular septal defect, malalignment	.	.	.	.	.	.	.	.	.	.	.	.	.	.	.	.	.	.	.	.	.	.	No
CG0000-4157	15y, 9m	M	Hypoplastic left heart syndrome	.	.	.	.	.	.	.	.	.	.	.	.	.	.	.	.	.	.	.	.	.	.	No
CG0001-7181	5m	M	Atrial septal defect, atypical;Bicommissural aortic valve, right-left fusion;Hypoplastic right ventricle (subnormal cavity volume);Interrupted aortic arch type a;Left superior vena cava connecting to the coronary sinus;Left superior vena cava, non-communicating with right superior vena cava;Mitral atresia;Right aortic arch with mirror image branching pattern;Single ventricle;Straddling tricuspid …	Yes	No	No	No	No	No	No	No	Yes	No	No	No	No	No	No	Yes	No	No	No	No	No	No	No
CG0023-9230	28y, 9m	M	Tetralogy of Fallot	.	.	.	.	.	.	.	.	.	.	.	.	.	.	.	.	.	.	.	.	.	.	No
CG0001-5056	3y, 4m	M	Hypoplastic right ventricle (subnormal cavity volume);Hypoplastic tricuspid valve;Patent foramen ovale;Pulmonary atresia, intact ventricular septum;Right ventricular dependent coronary circulation;Right ventricular myocardial sinusoids	No	No	Yes	No	No	No	No	No	No	No	No	No	No	Yes	No	No	No	No	No	No	No	No	No
CG0002-2669	31y, 3m	M	Discontinuity of pulmonary arteries;Tetralogy of Fallot	.	.	.	.	.	.	.	.	.	.	.	.	.	.	.	.	.	.	.	.	.	.	No
CG0002-5928	4y, 3m	M	Congenital mitral valve abnormality;Mitral stenosis	Yes	Yes	Yes	Yes	No	No	No	Yes	No	Yes	No	Yes	No	No	No	Yes	No	No	No	No	No	No	No
CG0001-9113	Newborn	F	Atrial septal defect, secundum;Bicommissural aortic valve;Coarctation off the aorta;Hypoplastic left ventricle (subnormal cavity volume);Hypoplastic mitral valve;Left aortic arch	.	.	.	.	.	.	.	.	.	.	.	.	.	.	.	.	.	.	.	.	.	.	No
CG0001-5726	22m	M	Aortic atresia;Bicuspid pulmonary valve;Coronary-cameral fistulae to left ventricle in hypoplastic left heart syndrome;Hypoplasia ascending aorta;Hypoplastic left heart syndrome;Hypoplastic left ventricle (subnormal cavity volume);Mitral stenosis;Patent foramen ovale	No	No	No	No	No	No	No	No	No	No	No	No	No	No	No	No	No	No	No	No	Yes	No	No
CG0001-7753	Newborn	M	Aberrant right subclavian artery;Bicommissural aortic valve;Interrupted aortic arch type b;Left aortic arch;Ventricular septal defect with interrupted aortic arch;Ventricular septal defect, malalignment	No	No	Yes	No	No	No	No	No	No	No	No	No	No	No	Yes	No	No	No	No	No	No	No	No
CG0001-6459	Newborn	M	Aortic arch hypoplasia;Double outlet right ventricle, Taussig-Bing;Hypoplastic aortic isthmus;Interrupted aortic arch type a;Left ventricular-right atrial shunt;Right aortic arch with mirror image branching pattern;Ventricular septal defect, malalignment;{S,D,D}	No	No	No	No	No	No	No	Yes	No	No	No	No	No	No	No	No	No	No	No	No	No	No	No
CG0001-6465	41y, 11m	F	D-loop transposition of the great arteries;{S,D,D}	.	.	.	.	.	.	.	.	.	.	.	.	.	.	.	.	.	.	.	.	.	.	No
CG0002-1021	14y, 1m	M	Hypoplastic left heart syndrome;Hypoplastic left ventricle (subnormal cavity volume)	.	.	.	.	.	.	.	.	.	.	.	.	.	.	.	.	.	.	.	.	.	.	No
CG0021-5792	17m	F	Aortic atresia;Atrial septal defect, secundum;Hypoplastic left heart syndrome;Hypoplastic left ventricle (subnormal cavity volume);Left atrial hypoplasia;Mitral atresia;Tubular hypoplasia of aorta with coarctation	.	.	.	.	.	.	.	.	.	.	.	.	.	.	.	.	.	.	.	.	.	.	No
CG0022-8779	5m	F	Absent main pulmonary artery;Hypoplastic left pulmonary artery;Hypoplastic right pulmonary artery;Patent ductus arteriosus;Tetralogy of Fallot with pulmonary atresia and multiple aortopulmonary collaterals	.	.	.	.	.	.	.	.	.	.	.	.	.	.	.	.	.	.	.	.	.	.	No
CG0002-3945	11y	F	Bicuspid pulmonary valve;D-loop transposition of the great arteries with ventricular septal defect;Pulmonary stenosis, subvalvar;Pulmonary stenosis, valvar;Ventricular septal defect, malalignment	.	.	.	.	.	.	.	.	.	.	.	.	.	.	.	.	.	.	.	.	.	.	No
CG0023-9226	3y, 8m	M	Hypoplastic left pulmonary artery;Multiple major aortopulmonary collateral arteries (mapcas);Patent foramen ovale;Pulmonary stenosis, bilateral branch pulmonary artery;Tetralogy of Fallot with pulmonary atresia and multiple aortopulmonary collaterals;Ventricular septal defect, malalignment;Ventricular septal defect, single	.	.	.	.	.	.	.	.	.	.	.	.	.	.	.	.	.	.	.	.	.	.	No
CG0001-6034	3m	M	Atrial septal defect, secundum;Congenital tricuspid valve abnormality;Pulmonary atresia, intact ventricular septum;Tricuspid regurgitation	No	No	No	No	No	Yes	No	No	No	No	No	No	No	No	No	No	No	No	Yes	No	No	No	No
CG0001-6421	13y, 5m	M	Aortic atresia;Hypoplasia ascending aorta;Hypoplastic left heart syndrome;Hypoplastic left ventricle (subnormal cavity volume);Hypoplastic mitral valve;Mitral stenosis	.	.	.	.	.	.	.	.	.	.	.	.	.	.	.	.	.	.	.	.	.	.	No
CG0002-0377	5m	M	Tricuspid atresia with pulmonary stenosis or small VSD (Type IB)	Yes	Yes	Yes	No	Yes	No	No	No	No	No	No	Yes	No	No	No	No	No	No	No	No	No	No	No
CG0001-7693	13y, 4m	F	Truncus arteriosus type IA (main pulmonary artery present, ventricular septal defect present)	.	.	.	.	.	.	.	.	.	.	.	.	.	.	.	.	.	.	.	.	.	.	No
CG0002-3471	12y, 7m	M	D-loop transposition of the great arteries;Double outlet right ventricle;Hypoplastic left ventricle (subnormal cavity volume);Left superior vena cava connecting to the coronary sinus;Mitral atresia;Ventricular septal defect	.	.	.	.	.	.	.	.	.	.	.	.	.	.	.	.	.	.	.	.	.	.	No
CG0002-3570	37y, 10m	M	Non-cardiac congenital anatomic abnormalities, absent;Right ventricular outflow obstruction;Right ventricular structural abnormality;Tetralogy of Fallot;Ventricular septal defect	.	.	.	.	.	.	.	.	.	.	.	.	.	.	.	.	.	.	.	.	.	.	No
CG0002-4574	5y	F	Hypoplastic main pulmonary artery;L-loop corrected transposition of the great arteries {S,L,?};L-loop transposition of the great arteries with ventricular septal defect;Patent foramen ovale;Pulmonary atresia congenital;Ventricular inversion (l-loop ventricles);Ventricular septal defect, single;Ventricular septal defect, subpulmonary or conal	.	.	.	.	.	.	.	.	.	.	.	.	.	.	.	.	.	.	.	.	.	.	No
CG0003-0037	4m	F	Left ventricular structural abnormality;Mesocardia;Multiple atrial septal defects;Ventricular septal defect, muscular posterior (inlet)	No	No	No	No	No	No	No	No	Yes	No	No	No	No	No	No	No	No	No	No	No	No	No	No
CG0002-7853	Newborn	F	Atrial inversion (situs inversus of the atria);Atrial septal defect, secundum;D-loop transposition of the great arteries with intact ventricular septum;Dextrocardia;Heterotaxy syndrome	No	No	No	No	No	No	No	No	No	No	No	No	No	No	No	Yes	No	No	No	No	No	No	No
CG0002-7727	32m	F	Aortic arch hypoplasia;Aortic atresia;Hypoplasia ascending aorta;Hypoplastic left heart syndrome;Hypoplastic left ventricle (subnormal cavity volume);Hypoplastic mitral valve;Mitral stenosis;Tubular hypoplasia of aorta with coarctation	.	.	.	.	.	.	.	.	.	.	.	.	.	.	.	.	.	.	.	.	.	.	No
CG0001-9605	4y, 1m	M	Hypoplastic main pulmonary artery;Right pulmonary artery stenosis, central;Tetralogy of Fallot	.	.	.	.	.	.	.	.	.	.	.	.	.	.	.	.	.	.	.	.	.	.	No
CG0002-8289	30y, 2m	M	D-loop transposition of the great arteries with intact ventricular septum	.	.	.	.	.	.	.	.	.	.	.	.	.	.	.	.	.	.	.	.	.	.	No
CG0002-8551	23m	F	Partially anomalous pulmonary veins;Sinus venosus septal defect, superior type	.	.	.	.	.	.	.	.	.	.	.	.	.	.	.	.	.	.	.	.	.	.	No
CG0002-8750	36y, 11m	M	D-loop transposition of the great arteries with ventricular septal defect and left ventricular outflow tract obstruction;Pulmonary stenosis, subvalvar;Pulmonary stenosis, valvar;Ventricular septal defect, malalignment	.	.	.	.	.	.	.	.	.	.	.	.	.	.	.	.	.	.	.	.	.	.	No
CG0002-9246	14y, 2m	M	L-loop transposition of the great arteries;Single ventricle, left; double inlet left ventricle;Ventricular inversion (l-loop ventricles)	.	.	.	.	.	.	.	.	.	.	.	.	.	.	.	.	.	.	.	.	.	.	No
CG0002-9770	10y	M	Partially anomalous pulmonary veins;Sinus venosus septal defect, superior type	.	.	.	.	.	.	.	.	.	.	.	.	.	.	.	.	.	.	.	.	.	.	No
CG0023-0468	Newborn	F	Right aortic arch with mirror image branching pattern;Truncus arteriosus type III (separate pulmonary artery origins)	No	No	No	No	No	No	No	Yes	No	No	No	Yes	No	No	Yes	Yes	No	No	No	No	No	No	VATER;VACTERL
CG0003-0237	Newborn	M	Absence of the suprarenal inferior vena cava with azygous continuation;Atrial inversion (situs inversus of the atria);Common atrium;Discontinuity of pulmonary arteries;Heterotaxy syndrome;Left superior vena cava connecting to the left atrium;Pulmonary stenosis, subvalvar;Pulmonary stenosis, valvar;Single ventricle with unbalanced atrioventricular canal defect;{S,L,L}	No	No	No	No	No	No	No	No	No	No	No	Yes	No	No	No	No	No	No	No	No	No	No	No
CG0003-0680	11y, 4m	F	Hypoplastic right ventricle (subnormal cavity volume);Pulmonary stenosis;Tricuspid atresia with pulmonary stenosis or small VSD (Type IB);Ventricular septal defect restrictive	No	No	No	No	No	No	No	No	No	No	Yes	No	No	No	No	No	No	No	No	No	No	No	No
CG0023-9186	6y, 8m	M	Aortic atresia;Atrial septal defect, secundum;Hypoplastic left heart syndrome;Mitral atresia	.	.	.	.	.	.	.	.	.	.	.	.	.	.	.	.	.	.	.	.	.	.	No
CG0003-1450	14y, 4m	M	D-loop transposition of the great arteries with ventricular septal defect and left ventricular outflow tract obstruction;Hypoplastic pulmonary annulus;Pulmonary stenosis, subvalvar;Pulmonary stenosis, valvar;Single right coronary in d-loop transposition of the great arteries;Ventricular septal defect, subpulmonary or conal	.	.	.	.	.	.	.	.	.	.	.	.	.	.	.	.	.	.	.	.	.	.	No
CG0003-1087	38y, 2m	M	Right aortic arch with mirror image branching pattern;Tetralogy of Fallot;Ventricular septal defect	.	.	.	.	.	.	.	.	.	.	.	.	.	.	.	.	.	.	.	.	.	.	No
CG0022-0495	13y, 2m	M	D-loop transposition of the great arteries with ventricular septal defect;Intramural left coronary artery in d-loop transposition of the great arteries	.	.	.	.	.	.	.	.	.	.	.	.	.	.	.	.	.	.	.	.	.	.	No
CG0023-9809	4y, 4m	F	Left aortic arch;Tetralogy of Fallot	No	No	No	No	No	No	No	No	No	Yes	Yes	No	No	No	No	No	No	No	No	No	No	No	No
CG0023-9194	5y, 3m	F	Aortic arch hypoplasia;Aortic atresia;Atrial septal defect, secundum;Hypoplastic left ventricle (subnormal cavity volume);Mitral stenosis;Right ventricular dysfunction;Tricuspid regurgitation	No	No	No	No	No	No	No	No	No	No	No	No	No	Yes	No	No	No	No	No	No	No	No	No
CG0003-6739	2m	M	Pulmonary stenosis, branch pulmonary artery;Tetralogy of Fallot	.	.	.	.	.	.	.	.	.	.	.	.	.	.	.	.	.	.	.	.	.	.	No
CG0003-6541	15y, 8m	F	Atrioventricular canal (endocardial cushion defect);Cleft mitral valve;Ostium primum atrial septal defect	No	No	No	No	No	No	No	No	No	Yes	No	No	No	Yes	No	No	No	No	No	No	No	No	No
CG0004-0926	15y, 2m	M	Atrial septal defect, secundum;Truncus arteriosus type I (main pulmonary artery present);Ventricular septal defect, single	No	No	Yes	No	No	No	No	No	No	No	No	No	No	No	No	No	No	No	No	No	No	No	No
CG0004-2664	29m	F	Atrial septal defect, secundum;Pulmonary venous atresia;Pulmonary venous stenosis	Yes	Yes	Yes	Yes	No	Yes	Yes	No	Yes	Yes	No	Yes	No	No	No	No	No	No	Yes	Yes	No	No	Yes
CG0004-5562	16y, 8m	M	Hypoplastic left heart syndrome	.	.	.	.	.	.	.	.	.	.	.	.	.	.	.	.	.	.	.	.	.	.	No
CG0002-4122	4y, 3m	F	D-loop transposition of the great arteries;Double outlet right ventricle, ventricular defect uncommitted (remote);Hypoplastic right ventricle (subnormal cavity volume);Pulmonary stenosis, subvalvar;Right aortic arch;Tricuspid stenosis	.	.	.	.	.	.	.	.	.	.	.	.	.	.	.	.	.	.	.	.	.	.	No
CG0004-5692	4m	F	Bicommissural aortic valve;Hypoplastic aortic annulus;Hypoplastic left ventricle (subnormal cavity volume);Hypoplastic mitral valve;Left superior vena cava connecting to the coronary sinus;Right aortic arch with mirror image branching pattern;Right superior vena cava connecting to the right atrium;Shones syndrome (aupramitral, mitral , and subarotic stenosis with coarctation);Supravalvar mitral s…	No	No	No	No	No	Yes	No	No	No	No	No	Yes	No	No	No	No	No	Yes	Yes	No	No	No	No
CG0004-6956	14y, 10m	F	Aortic arch hypoplasia;Hypoplastic aortic annulus;Hypoplastic mitral valve;Hypoplastic right ventricle (subnormal cavity volume);L-loop transposition of the great arteries with ventricular septal defect;Mitral stenosis, valvar;Multiple aortopulmonary collateral arteries;Restrictive bulboventricular foramen;Single ventricle, left; double inlet left ventricle;{S,L,L}	No	No	No	No	No	No	No	No	No	No	No	No	No	Yes	No	No	No	No	No	No	No	No	No
CG0004-8487	4m	M	Aortic arch hypoplasia;Aortic atresia;Hypoplasia ascending aorta;Hypoplastic left heart syndrome;Malpositioned atrial septum (with or without PAPVC);Mitral atresia;Right aortic arch with mirror image branching pattern	No	Yes	No	No	No	No	No	Yes	No	No	No	No	No	No	No	No	No	No	Yes	No	No	No	No
CG0004-9629	Newborn	M	Aortic arch hypoplasia;Hypoplastic left ventricle (subnormal cavity volume);Right aortic arch with mirror image branching pattern;Unbalanced transitional atrioventricular canal, right dominant	No	No	Yes	Yes	Yes	Yes	No	No	Yes	No	No	Yes	No	No	No	No	No	No	No	No	No	No	No
CG0003-3886	31m	M	Ebsteins disease;Pulmonary regurgitation;Right ventricular dilation/enlargement	No	No	No	No	No	No	No	No	No	Yes	No	No	No	Yes	No	No	No	No	No	No	No	No	No
CG0005-0590	Newborn	F	Aortic arch hypoplasia;Aortic atresia;Hypoplasia ascending aorta;Hypoplastic left heart syndrome;Malpositioned atrial septum (with or without PAPVC);Mitral atresia;Right aortic arch with mirror image branching pattern	No	No	No	No	No	No	No	No	No	No	No	No	No	No	No	Yes	No	No	No	No	No	No	No
CG0021-5802	2m	M	Aortic arch hypoplasia;Coarctation off the aorta;Hypoplastic left ventricle (subnormal cavity volume)	No	No	No	No	No	No	No	No	No	No	No	No	No	No	Yes	No	No	No	No	No	No	No	No
CG0005-0456	19y, 3m	F	Hypoplastic right ventricle (subnormal cavity volume);Hypoplastic tricuspid valve;L-loop corrected TGA {S,L,?} with ventricular septal defect and pulmonary stenosis;Straddling mitral valve	.	.	.	.	.	.	.	.	.	.	.	.	.	.	.	.	.	.	.	.	.	.	No
CG0003-6328	3y, 7m	F	Aortic stenosis, subvalvar, discrete, membraneous;Bicommissural aortic valve;Coarctation off the aorta;Dysplastic mitral valve;Hypoplastic mitral valve	.	.	.	.	.	.	.	.	.	.	.	.	.	.	.	.	.	.	.	.	.	.	No
CG0005-1433	17y, 10m	M	Hypoplastic mitral valve;L-loop transposition of the great arteries;Patent foramen ovale;Single ventricle, left; double inlet left ventricle	.	.	.	.	.	.	.	.	.	.	.	.	.	.	.	.	.	.	.	.	.	.	No
CG0005-1440	3y, 8m	M	Aortic arch hypoplasia;Aortic stenosis - subvalvar;Aortic stenosis - valvar;Bicommissural aortic valve;Coarctation off the aorta;Hypoplastic left ventricle (subnormal cavity volume)	.	.	.	.	.	.	.	.	.	.	.	.	.	.	.	.	.	.	.	.	.	.	No
CG0005-3435	31m	F	Aortic valve position relative to the pulmonary valve, left and anterior;Dextrocardia;L-loop transposition of the great arteries with intact ventricular septum;Mitral atresia;Pulmonary atresia congenital;Ventricular inversion (l-loop ventricles);{S,L,L}	.	.	.	.	.	.	.	.	.	.	.	.	.	.	.	.	.	.	.	.	.	.	No
CG0004-1581	18m	M	Right aortic arch;Tetralogy of Fallot	.	.	.	.	.	.	.	.	.	.	.	.	.	.	.	.	.	.	.	.	.	.	No
CG0005-2821	45y, 4m	F	Atrial fibrillation;Intratrial reentry;Supravalvar mitral stenosis;Tricuspid regurgitation;Ventricular septal defect, muscular	No	No	No	No	No	No	No	No	No	No	No	No	No	Yes	No	No	No	No	No	No	No	No	No
CG0005-2984	24m	M	Bicommissural aortic valve, right-left fusion;Coarctation off the aorta;Ventricular septal defect, multiple;Ventricular septal defect, muscular	No	No	No	No	No	No	No	No	No	No	No	No	No	No	No	Yes	No	No	No	No	No	No	No
CG0005-4217	Newborn	M	Aortic arch hypoplasia;Atrial septal defect, secundum;Bicommissural aortic valve;Ventricular septal defect, malalignment;Ventricular septal defect, subpulmonary or conal	No	No	No	No	No	No	No	No	No	No	No	No	Yes	No	No	No	No	No	No	No	No	No	No
CG0005-5376	13y, 10m	F	Hypoplastic main pulmonary artery;Left aortic arch with normal branching pattern;Left superior vena cava connecting to the coronary sinus;Pulmonary atresia,subvalvar;Pulmonary atresia,valvar;Right superior vena cava connecting to the right atrium;Tetralogy of Fallot with pulmonary atresia;Ventricular septal defect, malalignment	No	No	Yes	No	No	No	No	Yes	No	No	No	Yes	No	No	No	Yes	No	No	No	No	No	No	VACTERL
CG0005-6846	8y, 4m	F	Discontinuity of pulmonary arteries;Left-sided patent ductus arteriosus;Right pulmonary artery abnormality;Tetralogy of Fallot with pulmonary atresia	No	Yes	Yes	No	No	No	Yes	No	No	No	No	Yes	No	No	No	No	No	No	No	No	No	No	No
CG0005-7699	16y, 8m	M	Tetralogy of Fallot with pulmonary atresia and multiple aortopulmonary collaterals	.	.	.	.	.	.	.	.	.	.	.	.	.	.	.	.	.	.	.	.	.	.	No
CG0005-9901	12y, 3m	M	L-loop corrected transposition of the great arteries {S,L,?} with intact ventricular septum;{S,L,L}	.	.	.	.	.	.	.	.	.	.	.	.	.	.	.	.	.	.	.	.	.	.	No
CG0006-0651	26m	M	D-loop transposition of the great arteries;Hypoplastic mitral valve;Pulmonary stenosis;Pulmonary stenosis, subvalvar;Right aortic arch;Single ventricle, left; double inlet left ventricle;Subaortic conus;Univentricular, double inlet atrioventricular connection	.	.	.	.	.	.	.	.	.	.	.	.	.	.	.	.	.	.	.	.	.	.	No
CG0002-5025	21y, 11m	M	Tetralogy of Fallot	.	.	.	.	.	.	.	.	.	.	.	.	.	.	.	.	.	.	.	.	.	.	No
CG0006-1245	8m	F	Dysplastic pulmonary valve;Patent ductus arteriosus;Ventricular septal defect, membranous	.	.	.	.	.	.	.	.	.	.	.	.	.	.	.	.	.	.	.	.	.	.	No
CG0006-1333	7y, 8m	F	Aortic valve position relative to the pulmonary valve, right;Coarctation off the aorta;Double outlet right ventricle, Taussig-Bing	No	No	No	No	No	No	Yes	No	No	No	No	No	No	No	No	No	No	No	No	No	No	No	No
CG0006-2885	7y, 2m	M	L-loop transposition of the great arteries with intact ventricular septum;Patent foramen ovale;Ventricular inversion (l-loop ventricles);{S,L,L}	.	.	.	.	.	.	.	.	.	.	.	.	.	.	.	.	.	.	.	.	.	.	No
CG0006-3142	23m	F	Aberrant right subclavian artery;Aortic stenosis - valvar;Atrial septal defect, secundum;Bicommissural aortic valve;Hypoplastic aortic annulus;Hypoplastic left ventricle (subnormal cavity volume);Left aortic arch with abnormal branching pattern;Mitral atresia;Tubular hypoplasia of aorta with coarctation;Ventricular septal defect, muscular	No	No	No	No	No	No	No	No	No	No	No	No	No	No	No	No	No	No	No	No	Yes	No	No
CG0023-9250	4y, 7m	F	Atrial septal defect, secundum	.	.	.	.	.	.	.	.	.	.	.	.	.	.	.	.	.	.	.	.	.	.	No
CG0006-4278	7y, 5m	M	Left superior vena cava connecting to the coronary sinus;Tetralogy of Fallot with pulmonary atresia	No	No	No	No	No	No	No	No	No	No	No	No	Yes	No	No	No	No	No	No	No	No	No	VACTERL
CG0006-3505	16y, 1m	M	Truncus arteriosus type I (main pulmonary artery present)	No	No	No	No	No	No	No	No	No	No	No	No	No	No	No	No	No	No	Yes	No	Yes	No	No
CG0006-3668	6m	F	Patent foramen ovale;Pulmonary stenosis, branch pulmonary artery;Pulmonary stenosis, subvalvar;Pulmonary stenosis, valvar;Tetralogy of Fallot	No	No	Yes	Yes	Yes	No	No	No	Yes	No	No	Yes	No	Yes	No	Yes	No	Yes	Yes	No	No	Yes	VACTERL
CG0006-4458	42y	F	Tetralogy of Fallot	.	.	.	.	.	.	.	.	.	.	.	.	.	.	.	.	.	.	.	.	.	.	No
CG0006-4820	7y, 6m	M	Patent ductus arteriosus, right sided;Pulmonary stenosis, left;Tetralogy of Fallot with pulmonary atresia	.	.	.	.	.	.	.	.	.	.	.	.	.	.	.	.	.	.	.	.	.	.	No
CG0023-9802	21y, 11m	M	D-loop transposition of the great arteries with intact ventricular septum;Single right coronary in d-loop transposition of the great arteries	.	.	.	.	.	.	.	.	.	.	.	.	.	.	.	.	.	.	.	.	.	.	No
CG0023-9255	3m	F	Pulmonary stenosis, subvalvar;Pulmonary stenosis, valvar;Right aortic arch with mirror image branching pattern;Tetralogy of Fallot;Ventricular septal defect, malalignment	No	No	No	No	No	No	No	No	No	No	No	No	No	No	No	Yes	No	No	No	No	No	No	No
CG0006-6459	9m	M	Aortic stenosis, subvalvar, discrete, membraneous;Aortic valve position relative to the pulmonary valve, left and anterior;Double outlet right ventricle, ventricular defect committed to aorta;Pulmonary stenosis, valvar	No	No	No	No	No	No	No	No	No	No	No	No	No	Yes	No	No	No	No	No	Yes	No	No	No
CG0006-7569	3m	M	Atrial septal defect;Ventricular septal defect, subpulmonary or conal	.	.	.	.	.	.	.	.	.	.	.	.	.	.	.	.	.	.	.	.	.	.	No
CG0006-8673	34m	F	Aberrant right subclavian artery;Atrial septal defect, secundum;Left aortic arch with abnormal branching pattern	Yes	No	No	No	Yes	No	No	No	Yes	No	No	Yes	No	No	Yes	No	No	No	No	Yes	No	No	No
CG0006-9122	22y, 2m	F	Tetralogy of Fallot with pulmonary atresia and multiple aortopulmonary collaterals	.	.	.	.	.	.	.	.	.	.	.	.	.	.	.	.	.	.	.	.	.	.	No
CG0006-9624	29m	F	Abdominal situs solitus;Biventricular, discordant atrioventricular connection;Dextrocardia;Discordant ventriculoarterial connection;Left aortic arch with normal branching pattern;Pulmonary stenosis	.	.	.	.	.	.	.	.	.	.	.	.	.	.	.	.	.	.	.	.	.	.	No
CG0007-0296	4y	F	Hypoplastic left pulmonary artery;Hypoplastic right pulmonary artery;Patent foramen ovale;Tetralogy of Fallot with pulmonary atresia;Tetralogy of Fallot with pulmonary atresia and multiple aortopulmonary collaterals;Ventricular septal defect, malalignment;Ventricular septal defect, single	.	.	.	.	.	.	.	.	.	.	.	.	.	.	.	.	.	.	.	.	.	.	No
CG0007-1343	10y, 1m	F	Common atrium;D-loop transposition of the great arteries;Double outlet right ventricle;Hypoplastic left ventricle (subnormal cavity volume);Left superior vena cava, non-communicating with right superior vena cava;Unbalanced complete common atrioventricular canal	No	No	No	No	No	No	No	No	No	Yes	No	No	Yes	No	No	No	No	No	No	No	No	No	No
CG0007-1757	7y, 4m	M	Aortic arch hypoplasia;Aortic stenosis - valvar;Hypoplastic aortic annulus;Hypoplastic left heart syndrome;Hypoplastic left ventricle (subnormal cavity volume);Hypoplastic mitral valve;LV outflow tract obstruction, accessory AV valve tissue;Mitral stenosis;Mitral stenosis, parachute mitral valve;Partially anomalous pulmonary veins;Patent foramen ovale;Ventricular septal defect, membranous	.	.	.	.	.	.	.	.	.	.	.	.	.	.	.	.	.	.	.	.	.	.	No
CG0007-1945	Newborn	F	Abnormal aortic valve cusp;Aortic arch hypoplasia;D-loop transposition of the great arteries with ventricular septal defect;Double outlet left ventricle, subpulmonary ventricular septal defect;Left aortic arch with abnormal branching pattern;Mitral stenosis, valvar;Pulmonary valve abnormality;Secundum atrial septal defect, restricitve;Single ventricle, left; double inlet left ventricle	No	No	No	No	No	No	No	No	No	No	No	No	No	No	No	Yes	No	No	No	No	No	No	No
CG0007-3637	3m	F	Right aortic arch with mirror image branching pattern;Tricuspid atresia with no pulmonary stenosis and large VSD (Type IC);Ventricular septal defect, muscular	Yes	No	Yes	No	Yes	No	No	No	No	No	No	Yes	No	No	No	No	No	No	No	No	No	No	No
CG0007-4148	15y, 7m	F	D-loop transposition of the great arteries with intact ventricular septum	.	.	.	.	.	.	.	.	.	.	.	.	.	.	.	.	.	.	.	.	.	.	No
CG0007-4171	5y, 2m	F	Conus coronary artery;Left aortic arch with normal branching pattern;Tetralogy of Fallot	.	.	.	.	.	.	.	.	.	.	.	.	.	.	.	.	.	.	.	.	.	.	No
CG0007-4747	17y	M	Hypoplastic main pulmonary artery;Pulmonary stenosis;Tetralogy of Fallot;Ventricular septal defect, single	.	.	.	.	.	.	.	.	.	.	.	.	.	.	.	.	.	.	.	.	.	.	No
CG0007-4017	3y, 4m	M	Aneurysm of membranous septum;Aortic arch hypoplasia;Aortic stenosis - subvalvar;Coarctation off the aorta;Hypoplasia ascending aorta;Hypoplastic aortic annulus;Hypoplastic left ventricle (subnormal cavity volume);Hypoplastic mitral valve;Third cervical aortic arch;Unicommissural aortic valve	.	.	.	.	.	.	.	.	.	.	.	.	.	.	.	.	.	.	.	.	.	.	No
CG0007-5380	19y, 1m	M	Cor triatriatum	.	.	.	.	.	.	.	.	.	.	.	.	.	.	.	.	.	.	.	.	.	.	No
CG0007-7105	17m	M	Obstructed totally anomalous pulmonary venous return;Totally anomalous pulmonary venous return, supracardiac	No	No	No	No	No	No	No	No	No	No	No	No	No	No	No	No	No	No	Yes	No	No	No	No
CG0007-8071	Newborn	M	Absent main pulmonary artery;Coronary artery anomaly, right;Discontinuity of pulmonary arteries;Patent ductus arteriosus atypical;Right aortic arch with mirror image branching pattern;Tetralogy of Fallot with pulmonary atresia;Ventricular septal defect, malalignment	No	No	No	No	No	No	No	No	No	No	No	No	No	Yes	Yes	Yes	No	No	No	No	No	No	VACTERL
CG0007-8752	10y, 8m	M	Pulmonary stenosis, branch pulmonary artery;Tetralogy of Fallot	.	.	.	.	.	.	.	.	.	.	.	.	.	.	.	.	.	.	.	.	.	.	No
CG0007-9423	29y, 6m	M	Tetralogy of Fallot	No	No	No	No	No	No	No	Yes	No	No	No	No	No	No	No	No	No	No	No	No	No	No	No
CG0007-9483	36y, 9m	F	Discontinuity of pulmonary arteries;L-loop transposition of the great arteries;Pulmonary atresia congenital;Single ventricle comprised of mostly right ventricle;Single ventricle, right, double inlet right ventricle;{S,X,L}	No	No	No	No	No	No	No	No	No	No	No	No	Yes	No	No	No	No	No	No	No	Yes	No	No
CG0007-9394	24m	M	Patent ductus arteriosus;Tetralogy of Fallot	.	.	.	.	.	.	.	.	.	.	.	.	.	.	.	.	.	.	.	.	.	.	No
CG0007-9867	28y, 8m	F	Left aortic arch with normal branching pattern;Tetralogy of Fallot	.	.	.	.	.	.	.	.	.	.	.	.	.	.	.	.	.	.	.	.	.	.	No
CG0007-9958	9y, 4m	F	Aortic atresia;Hypoplastic left heart syndrome;Mitral atresia	.	.	.	.	.	.	.	.	.	.	.	.	.	.	.	.	.	.	.	.	.	.	No
CG0008-0184	7m	F	Asplenia syndrome (right isomerism);Heterotaxy syndrome;L-loop transposition of the great arteries;Left superior vena cava, non-communicating with right superior vena cava;Right aortic arch;Unbalanced complete atrioventricular canal, left dominant	No	No	No	No	No	No	No	No	No	No	No	No	Yes	No	No	No	No	No	No	No	No	No	No
CG0008-3244	15y, 8m	M	Anomalous origin of the right pulmonary artery from ascending aorta (right hemitruncus);Dysplastic (absent) pulmonary valve syndrome (tetralogy of Fallot with absent pulmonary valve syndrome);Left aortic arch with normal branching pattern;Tetralogy of Fallot	.	.	.	.	.	.	.	.	.	.	.	.	.	.	.	.	.	.	.	.	.	.	No
CG0008-3884	15y, 4m	F	Tetralogy of Fallot	.	.	.	.	.	.	.	.	.	.	.	.	.	.	.	.	.	.	.	.	.	.	No
CG0008-3861	12y, 2m	M	Interrupted aortic arch type b;Truncus arteriosus type II (main pulmonary artery absent)	.	.	.	.	.	.	.	.	.	.	.	.	.	.	.	.	.	.	.	.	.	.	No
CG0015-5110	6y, 1m	F	Aortic arch hypoplasia;Aortic stenosis - valvar;Aortic stenosis, subvalvar, muscular;Atrial septal defect, secundum;Bicommissural aortic valve;Hypoplastic left ventricle (subnormal cavity volume);Parachute mitral valve	No	Yes	Yes	No	Yes	No	Yes	No	No	No	No	No	No	No	No	No	No	No	No	No	No	No	No
CG0008-4825	3m	M	Aberrant left subclavian artery;Aortic valve position relative to the pulmonary valve, right;Double outlet right ventricle, ventricular defect uncommitted (remote);Mitral stenosis, valvar;Multiple atrial septal defects;Right aortic arch left ligament;Right aortic arch with abnormal branching pattern	No	No	Yes	No	No	Yes	No	No	No	No	No	Yes	No	No	No	Yes	No	No	No	No	No	No	No
CG0008-4700	Newborn	M	Atrial septal defect;Truncus arteriosus type II (main pulmonary artery absent)	.	.	.	.	.	.	.	.	.	.	.	.	.	.	.	.	.	.	.	.	.	.	No
CG0012-7402	23m	M	Anomalous hepatic venous drainage;Asplenia syndrome (right isomerism);Common atrium;Double outlet right ventricle;Heterotaxy syndrome;Hypoplastic pulmonary annulus;Left aortic arch with normal branching pattern;Pulmonary stenosis, subvalvar;Pulmonary stenosis, valvar;Single ventricle, right;Totally anomalous pulmonary venous return, mixed;{A,X,D}	No	No	No	No	No	No	No	No	No	No	Yes	No	Yes	No	No	No	No	No	No	No	No	No	No
CG0008-6660	20y, 9m	F	Aberrant right subclavian artery;Tetralogy of Fallot	.	.	.	.	.	.	.	.	.	.	.	.	.	.	.	.	.	.	.	.	.	.	No
CG0008-6603	18y	F	Coronary sinus ostial atresia;Left-sided coronary sinus	.	.	.	.	.	.	.	.	.	.	.	.	.	.	.	.	.	.	.	.	.	.	No
CG0008-8046	Newborn	F	Aortic stenosis;Hypoplastic left heart syndrome;Mitral stenosis	.	.	.	.	.	.	.	.	.	.	.	.	.	.	.	.	.	.	.	.	.	.	No
CG0008-8334	Newborn	M	Abdominal situs inversus;Aortic stenosis - valvar;Aortic valve position relative to the pulmonary valve, left and posterior;Atrial septal defect, secundum;Coarctation of the aorta, atypical location;Congenital pulmonary valve abnormality;Hypoplasia ascending aorta;Inferior vena cava, left sided;Levocardia;Pulmonary stenosis, bilateral branch pulmonary artery;Right ventricular origin of aortic roo…	No	No	No	No	No	No	No	No	No	No	No	No	Yes	No	No	No	No	No	No	No	No	No	No
CG0008-8427	3m	M	Tetralogy of Fallot	.	.	.	.	.	.	.	.	.	.	.	.	.	.	.	.	.	.	.	.	.	.	No
CG0008-9391	Newborn	M	Dilated aortic root;Hypoplastic left pulmonary artery;Hypoplastic main pulmonary artery;Left aortic arch with normal branching pattern;Tetralogy of Fallot with pulmonary atresia	No	No	No	No	No	No	No	No	No	No	No	No	No	Yes	No	Yes	No	No	No	No	No	No	No
CG0023-9188	Newborn	F	Atrial septal defect, secundum;D-loop transposition of the great arteries;{S,D,D}	Yes	No	No	No	No	No	No	No	No	No	No	No	No	No	No	No	No	No	No	No	No	No	No
CG0009-8259	13y, 9m	F	Tetralogy of Fallot	.	.	.	.	.	.	.	.	.	.	.	.	.	.	.	.	.	.	.	.	.	.	No
CG0009-2501	20y, 5m	M	Aortic stenosis - valvar;Hypoplastic left heart syndrome;Hypoplastic left ventricle (subnormal cavity volume);Mitral stenosis, valvar;Right aortic arch with mirror image branching pattern	.	.	.	.	.	.	.	.	.	.	.	.	.	.	.	.	.	.	.	.	.	.	No
CG0009-1149	19y, 4m	M	Aortic atresia;Hypoplasia ascending aorta;Hypoplastic left heart syndrome;Hypoplastic left ventricle (subnormal cavity volume);Mitral atresia;Restrictive patent foramen ovale	.	.	.	.	.	.	.	.	.	.	.	.	.	.	.	.	.	.	.	.	.	.	No
CG0009-1257	4m	F	Aortic stenosis - subvalvar;Hypoplasia ascending aorta;Hypoplastic aortic annulus;Hypoplastic right ventricle (subnormal cavity volume);Interrupted aortic arch type b;Single ventricle, left; double inlet left ventricle	.	.	.	.	.	.	.	.	.	.	.	.	.	.	.	.	.	.	.	.	.	.	No
CG0009-1528	18y, 2m	M	D-loop transposition of the great arteries with ventricular septal defect and left ventricular outflow tract obstruction;Left aortic arch with normal branching pattern;Straddling mitral valve	.	.	.	.	.	.	.	.	.	.	.	.	.	.	.	.	.	.	.	.	.	.	No
CG0009-1651	17m	F	Abdominal situs inversus;Absence of the suprarenal inferior vena cava with azygous continuation;Atrial inversion (situs inversus of the atria);Atrial septal defect, secundum;Balanced transitional atrioventricular canal;Cleft mitral valve;Dextrocardia;Heterotaxy syndrome;Left aortic arch with normal branching pattern;Left superior vena cava connecting to the right atrium;Multiple aortopulmonary co…	No	No	No	No	No	No	No	No	No	Yes	Yes	No	Yes	No	No	No	No	No	No	No	No	No	No
CG0009-1991	8y, 9m	F	Tetralogy of Fallot with pulmonary atresia	.	.	.	.	.	.	.	.	.	.	.	.	.	.	.	.	.	.	.	.	.	.	No
CG0009-2031	16y, 1m	M	Aortic atresia;Hypoplastic left heart syndrome;Mitral atresia	.	.	.	.	.	.	.	.	.	.	.	.	.	.	.	.	.	.	.	.	.	.	No
CG0014-9145	8y	F	D-loop transposition of the great arteries with ventricular septal defect and left ventricular outflow tract obstruction	No	No	No	No	No	No	No	No	No	No	No	No	No	No	No	Yes	No	No	No	No	No	No	No
CG0009-4093	14y, 6m	F	Pulmonary atresia, intact ventricular septum	Yes	No	No	No	No	No	No	No	No	No	No	No	Yes	No	No	No	No	No	No	No	No	No	No
CG0023-9190	27m	F	Aortic atresia;Hypoplastic left heart syndrome;Mitral atresia	.	.	.	.	.	.	.	.	.	.	.	.	.	.	.	.	.	.	.	.	.	.	No
CG0009-3593	9y	M	Tetralogy of Fallot with pulmonary atresia	.	.	.	.	.	.	.	.	.	.	.	.	.	.	.	.	.	.	.	.	.	.	No
CG0009-5294	19y, 9m	M	Hypoplastic left heart syndrome	.	.	.	.	.	.	.	.	.	.	.	.	.	.	.	.	.	.	.	.	.	.	No
CG0009-5307	13y, 10m	M	Tetralogy of Fallot	.	.	.	.	.	.	.	.	.	.	.	.	.	.	.	.	.	.	.	.	.	.	No
CG0009-5543	Newborn	M	Atrial septal defect;Coarctation off the aorta;D-loop transposition of the great arteries with ventricular septal defect;Hypoplasia ascending aorta	No	No	No	No	No	No	No	No	No	No	No	No	No	Yes	No	Yes	No	No	Yes	No	No	No	No
CG0009-5746	8y	F	Aortic arch hypoplasia;Coarctation off the aorta;Tricuspid atresia with d-loop TGA and no pulmonary stenosis (Type IIC)	.	.	.	.	.	.	.	.	.	.	.	.	.	.	.	.	.	.	.	.	.	.	No
CG0009-7117	Newborn	M	Aortic arch hypoplasia;Aortic stenosis - subvalvar;Bicommissural aortic valve;Coarctation off the aorta;Hypoplasia ascending aorta;Left superior vena cava connecting to the coronary sinus;Ventricular septal defect, malalignment	No	No	No	No	No	No	No	No	No	No	No	No	No	No	Yes	No	No	No	No	No	No	No	No
CG0009-7354	2m	M	Hypoplastic right ventricle (subnormal cavity volume);Hypoplastic tricuspid valve;Pulmonary atresia, intact ventricular septum;Pulmonary stenosis, subvalvar;Right aortic arch with mirror image branching pattern;Right ventricular structural abnormality	No	No	No	No	No	No	No	No	No	No	No	No	No	No	No	Yes	No	No	No	Yes	No	No	No
CG0009-8912	1m	M	Tetralogy of Fallot	Yes	No	Yes	Yes	No	No	No	No	No	No	No	Yes	No	No	Yes	No	No	No	No	No	No	No	No
CG0009-8006	2m	M	Aortic stenosis;Aortic stenosis - valvar;Unicommissural aortic valve	No	No	No	No	No	Yes	No	No	No	No	No	No	No	No	No	No	No	No	No	No	No	No	No
CG0009-8206	12y, 3m	F	D-loop transposition of the great arteries;D-loop transposition of the great arteries with intact ventricular septum;Left superior vena cava connecting to the coronary sinus;Pulmonary stenosis, valvar	.	.	.	.	.	.	.	.	.	.	.	.	.	.	.	.	.	.	.	.	.	.	No
CG0009-7979	Newborn	M	Aortic arch hypoplasia;Aortic atresia;Atrial septal defect, secundum;Hypoplastic left ventricle (subnormal cavity volume);Left superior vena cava connecting to the coronary sinus;Malpositioned atrial septum (with or without PAPVC);Mitral atresia	.	.	.	.	.	.	.	.	.	.	.	.	.	.	.	.	.	.	.	.	.	.	No
CG0009-8816	14y, 8m	F	Truncal valve regurgitation;Truncal valve stenosis;Truncus arteriosus type IA (main pulmonary artery present, ventricular septal defect present);Ventricular septal defect, malalignment;Ventricular septal defect, multiple;Ventricular septal defect, muscular	.	.	.	.	.	.	.	.	.	.	.	.	.	.	.	.	.	.	.	.	.	.	No
CG0009-8565	11m	M	Aortic stenosis, subvalvar, discrete, membraneous;Ventricular septal defect, membranous	.	.	.	.	.	.	.	.	.	.	.	.	.	.	.	.	.	.	.	.	.	.	No
CG0010-2264	23m	M	Atrial septal defect, secundum;Atypical cleft of mitral valve;Hypoplastic right ventricle (subnormal cavity volume);Straddling mitral valve;Tricuspid atresia with no pulmonary stenosis and large VSD (Type IC)	No	No	No	No	No	No	No	No	No	No	No	No	No	No	Yes	No	No	No	No	No	No	No	No
CG0009-9892	3m	F	Tetralogy of Fallot	No	No	No	No	No	No	No	No	No	No	No	No	No	Yes	Yes	Yes	No	No	Yes	Yes	No	No	No
CG0009-9531	9y, 10m	F	Atrial septal defect, secundum;L-loop corrected TGA {S,L,?} with ventricular septal defect and pulmonary stenosis;Mesocardia;{S,L,L}	No	Yes	No	No	No	No	No	No	No	No	No	No	No	No	No	No	No	No	Yes	No	No	No	No
CG0010-0492	6y, 3m	F	Atrial septal defect, secundum;Totally anomalous pulmonary venous return, infradiaphragmatic;Ventricular septal defect, multiple;Ventricular septal defect, muscular	.	.	.	.	.	.	.	.	.	.	.	.	.	.	.	.	.	.	.	.	.	.	No
CG0010-3195	19y, 2m	M	Aortic atresia;Hypoplastic left heart syndrome;Mitral atresia	.	.	.	.	.	.	.	.	.	.	.	.	.	.	.	.	.	.	.	.	.	.	No
CG0010-1067	8m	M	Dextrocardia;Hypoplastic right ventricle (subnormal cavity volume);L-loop transposition of the great arteries;Left superior vena cava connecting to the coronary sinus;Pulmonary stenosis;Single ventricle, left; double inlet left ventricle	.	.	.	.	.	.	.	.	.	.	.	.	.	.	.	.	.	.	.	.	.	.	No
CG0010-1300	43y	M	Hypoplastic left ventricle (subnormal cavity volume);L-loop transposition of the great arteries with ventricular septal defect;Right aortic arch with mirror image branching pattern;Ventricular septal defect, malalignment;{S,L,L}	.	.	.	.	.	.	.	.	.	.	.	.	.	.	.	.	.	.	.	.	.	.	No
CG0023-9192	5y, 1m	F	Anatomically corrected malposition of the great arteries;Aortic arch hypoplasia;Hypoplastic aortic annulus;Single ventricle, left; double inlet left ventricle	.	.	.	.	.	.	.	.	.	.	.	.	.	.	.	.	.	.	.	.	.	.	No
CG0010-1781	4m	F	Partially anomalous pulmonary veins;Right aortic arch;Truncus arteriosus type I (main pulmonary artery present)	.	.	.	.	.	.	.	.	.	.	.	.	.	.	.	.	.	.	.	.	.	.	No
CG0010-2666	4m	M	Left superior vena cava connecting to the coronary sinus;Pulmonary stenosis, supravalvar;Tetralogy of Fallot	No	No	No	No	No	No	No	No	No	No	No	No	No	No	Yes	No	No	No	No	No	No	No	No
CG0010-7989	9y, 8m	F	D-loop transposition of the great arteries with ventricular septal defect;Hypoplastic aortic annulus;Hypoplastic tricuspid valve;Tubular hypoplasia of aorta with coarctation;Ventricular septal defect, muscular posterior (inlet)	.	.	.	.	.	.	.	.	.	.	.	.	.	.	.	.	.	.	.	.	.	.	No
CG0010-7214	Newborn	M	Aortic atresia;Hypoplastic left heart syndrome;Left superior vena cava connecting to the coronary sinus;Mitral atresia	.	.	.	.	.	.	.	.	.	.	.	.	.	.	.	.	.	.	.	.	.	.	No
CG0010-4972	5y, 9m	M	Aberrant right subclavian artery;Tetralogy of Fallot with pulmonary atresia	.	.	.	.	.	.	.	.	.	.	.	.	.	.	.	.	.	.	.	.	.	.	No
CG0010-5113	11y, 9m	M	Aortico-pulmonary window;Coarctation off the aorta	No	No	No	No	No	No	No	No	No	No	No	No	No	No	No	No	No	No	Yes	Yes	No	No	No
CG0010-5830	19y, 6m	F	D-loop transposition of the great arteries	.	.	.	.	.	.	.	.	.	.	.	.	.	.	.	.	.	.	.	.	.	.	No
CG0010-6058	4y, 9m	M	Aberrant right subclavian artery;Left superior vena cava connecting to the coronary sinus;Truncus arteriosus	No	No	No	No	No	No	No	Yes	No	No	No	No	No	Yes	No	Yes	No	No	Yes	No	No	No	VACTERL
CG0010-6102	16y, 3m	F	D-loop transposition of the great arteries	.	.	.	.	.	.	.	.	.	.	.	.	.	.	.	.	.	.	.	.	.	.	No
CG0010-7969	Newborn	M	Aortic arch hypoplasia;Aortic stenosis - valvar;Double outlet right ventricle;Hypoplastic left ventricle (subnormal cavity volume);Mitral atresia	No	No	Yes	Yes	No	No	No	No	No	No	No	Yes	No	No	No	No	No	Yes	No	No	No	No	No
CG0010-6402	16y, 8m	F	Aortico-pulmonary window;Bicommissural aortic valve	.	.	.	.	.	.	.	.	.	.	.	.	.	.	.	.	.	.	.	.	.	.	No
CG0023-9260	28m	M	Tetralogy of Fallot	.	.	.	.	.	.	.	.	.	.	.	.	.	.	.	.	.	.	.	.	.	.	No
CG0013-5858	Newborn	M	Right aortic arch;Tetralogy of Fallot	No	No	No	No	No	No	No	No	No	No	No	No	No	No	Yes	No	No	No	No	No	No	No	Homozygous familial hypercholesterolemia
CG0021-7086	3m	M	Aberrant left subclavian artery;Left superior vena cava connecting to the coronary sinus;Multiple atrial septal defects;Right aortic arch with abnormal branching pattern;Tetralogy of Fallot	No	No	No	No	No	No	No	No	No	No	No	No	Yes	No	Yes	No	No	No	No	No	No	No	VATER
CG0010-6964	3y, 6m	F	Hypoplastic right ventricle (subnormal cavity volume);Pulmonary atresia, intact ventricular septum	No	No	No	No	Yes	No	No	No	No	No	No	No	No	No	No	No	No	No	No	No	No	No	No
CG0010-7926	Newborn	M	Tricuspid atresia with pulmonary stenosis or small VSD (Type IB)	No	No	No	No	No	No	No	No	Yes	No	No	No	No	No	No	No	No	No	No	No	No	No	No
CG0010-7882	12y, 7m	F	Left superior vena cava connecting to the coronary sinus;Pulmonary atresia congenital;Right superior vena cava connecting to the right atrium;Right ventricular origin of subaortic conus;Ventricular septal defect	No	Yes	Yes	No	No	No	No	No	No	No	No	Yes	No	No	No	No	No	No	No	No	No	No	No
CG0010-8878	10y	F	Atrial septal defect, secundum;Bicommissural aortic valve;Tubular hypoplasia of aorta with coarctation	No	Yes	No	No	No	No	No	No	No	No	No	No	No	No	No	No	No	No	No	No	No	No	No
CG0011-1982	Newborn	M	Aberrant right subclavian artery;Common atrium;Hypoplastic right ventricle (subnormal cavity volume);Pulmonary atresia,valvar;Tricuspid atresia	.	.	.	.	.	.	.	.	.	.	.	.	.	.	.	.	.	.	.	.	.	.	No
CG0011-1956	14y, 8m	M	Dysplastic (absent) pulmonary valve syndrome (tetralogy of Fallot with absent pulmonary valve syndrome);Right aortic arch;Tetralogy of Fallot	.	.	.	.	.	.	.	.	.	.	.	.	.	.	.	.	.	.	.	.	.	.	No
CG0011-1215	29m	M	Abdominal situs ambiguous (abdominal heterotaxy);Aortic arch hypoplasia;Asplenia syndrome (right isomerism);Common atrium;Double outlet right ventricle with atrioventricular canal defect;Heterotaxy syndrome;Hypoplastic aortic annulus;Intestinal malrotation;Left inferior vena cava to right atrium;Mesocardia;Right aortic arch with mirror image branching pattern;Right-sided descending aorta;Unbalanc…	No	Yes	No	Yes	No	No	No	No	No	No	Yes	Yes	Yes	No	No	No	No	No	Yes	No	No	No	No
CG0011-1714	13y, 5m	M	Dysplastic mitral valve;L-loop corrected TGA {S,L,?} with ventricular septal defect and pulmonary stenosis;Mitral regurgitation;Pulmonary stenosis, subvalvar;Pulmonary stenosis, valvar;{S,L,L}	.	.	.	.	.	.	.	.	.	.	.	.	.	.	.	.	.	.	.	.	.	.	No
CG0011-2279	19y	F	D-loop transposition of the great arteries with ventricular septal defect and left ventricular outflow tract obstruction;Pulmonary stenosis, valvar;Ventricular septal defect, single	.	.	.	.	.	.	.	.	.	.	.	.	.	.	.	.	.	.	.	.	.	.	No
CG0011-7572	8y	M	Partially anomalous pulmonary veins;Right aortic arch with mirror image branching pattern;Sinus venosus septal defect, superior type	No	No	No	No	No	No	No	No	Yes	No	No	No	No	No	No	Yes	No	No	No	No	No	No	No
CG0011-6905	3m	M	Bicuspid pulmonary valve;Hypoplastic pulmonary annulus;Left aortic arch with normal branching pattern;Pulmonary stenosis, subvalvar;Pulmonary stenosis, valvar;Tetralogy of Fallot;Ventricular septal defect, malalignment;Ventricular septal defect, single	No	No	No	No	No	No	No	No	No	No	No	No	No	No	No	Yes	No	No	No	No	No	No	No
CG0011-9158	Newborn	M	D-loop transposition of the great arteries with intact ventricular septum;Dysplastic pulmonary valve cusps	No	No	No	No	No	No	No	No	No	No	No	No	No	Yes	No	No	No	No	No	No	No	No	No
CG0011-8317	10y, 5m	F	Hypoplastic left pulmonary artery;Hypoplastic right pulmonary artery;Left superior vena cava connecting to the coronary sinus;Left superior vena cava, non-communicating with right superior vena cava;Right pulmonary artery abnormality;Tetralogy of Fallot with pulmonary atresia;Ventricular septal defect, malalignment	No	No	No	No	No	No	No	Yes	No	No	No	No	No	No	No	No	No	No	No	No	No	No	VACTERL
CG0011-8506	Newborn	F	Atrial septal defect;D-loop transposition of the great arteries	.	.	.	.	.	.	.	.	.	.	.	.	.	.	.	.	.	.	.	.	.	.	No
CG0011-8929	11m	M	Anomalous origin of right coronary artery from pulmonary artery;Right aortic arch;Tetralogy of Fallot	.	.	.	.	.	.	.	.	.	.	.	.	.	.	.	.	.	.	.	.	.	.	No
CG0012-1216	13y, 2m	M	Aberrant left subclavian artery;Atrial septal defect, secundum;Tetralogy of Fallot	No	Yes	No	No	No	No	No	No	No	No	No	No	Yes	No	No	No	No	No	No	No	No	No	No
CG0012-3513	Newborn	M	Bicommissural aortic valve;Tubular hypoplasia of aorta with coarctation	No	No	No	No	Yes	No	No	No	Yes	No	No	Yes	No	No	No	No	No	No	No	No	No	No	No
CG0012-2040	Newborn	M	Cyanotic congenital heart disease;Tetralogy of Fallot	No	No	No	No	No	No	No	No	No	No	No	No	No	Yes	No	Yes	No	No	No	No	No	No	No
CG0012-2575	6m	M	Bicommissural aortic valve, right-non fusion;Hypoplastic main pulmonary artery;Retro-aortic innominate vein;Right aortic arch with mirror image branching pattern;Tetralogy of Fallot with pulmonary atresia and multiple aortopulmonary collaterals	No	Yes	Yes	No	No	No	No	No	No	No	No	No	No	No	No	Yes	No	No	No	No	No	No	No
CG0012-3635	4y, 8m	F	Atrial septal defect;Hypoplastic right ventricle (subnormal cavity volume);Tricuspid atresia with no pulmonary stenosis and large VSD (Type IC)	.	.	.	.	.	.	.	.	.	.	.	.	.	.	.	.	.	.	.	.	.	.	No
CG0012-3381	Newborn	M	Circumflex from right coronary in d-loop transposition of the great arteries;D-loop transposition of the great arteries with intact ventricular septum;Right aortic arch with mirror image branching pattern;{S,D,D}	No	No	Yes	No	No	No	No	No	Yes	No	No	No	No	No	No	No	No	No	No	No	No	No	No
CG0012-4681	4y, 7m	F	Aberrant left subclavian artery;Atrial septal defect, secundum;Coarctation off the aorta;Right aortic arch with abnormal branching pattern;Third cervical aortic arch;Vascular ring	No	No	No	No	No	No	Yes	No	No	No	No	No	No	No	No	No	No	No	No	No	No	No	No
CG0012-9664	7m	F	Tetralogy of Fallot	.	.	.	.	.	.	.	.	.	.	.	.	.	.	.	.	.	.	.	.	.	.	No
CG0012-7826	1m	F	Atrial septal defect, secundum;Double outlet right ventricle, ventricular defect committed to aorta;Hypoplastic mitral valve;Left superior vena cava connecting to the coronary sinus;Pulmonary atresia,valvar;Pulmonary stenosis, bilateral branch pulmonary artery	No	No	No	No	No	No	No	Yes	No	No	No	No	No	No	No	No	No	No	No	No	No	No	No
CG0012-9421	2m	M	Atrial septal defect, secundum;Cyanotic congenital heart disease;Totally anomalous pulmonary venous return, infradiaphragmatic	No	No	No	No	No	No	No	No	No	No	No	No	No	No	No	No	No	No	Yes	No	No	No	No
CG0012-8486	Newborn	F	Abdominal situs solitus;Congenital tricuspid valve abnormality;Double outlet right ventricle, doubly committed ventricular septal defect;Dysplastic mitral valve;Juxtaposition of the atrial appendages;L-loop transposition of the great arteries;Left superior vena cava connecting to the coronary sinus;Pulmonary stenosis, valvar;Pulmonary venous anomaly;Univentricular, double inlet atrioventricular c…	No	No	No	No	No	No	No	No	No	No	No	No	No	No	No	Yes	No	No	No	No	No	No	No
CG0012-9882	4m	F	Atrial septal defect, secundum;Left superior vena cava connecting to the coronary sinus;Ventricular septal defect, membranous	No	No	No	No	No	No	No	No	No	No	No	No	No	No	Yes	No	No	No	No	No	No	No	VACTERL
CG0013-9000	15y, 2m	M	Tetralogy of Fallot with pulmonary atresia	No	No	No	No	No	No	No	No	No	No	No	No	No	Yes	No	No	No	No	No	No	No	No	Goldenhar
CG0013-2275	4y, 3m	F	Cyanotic congenital heart disease;Extra digit;Pulmonary stenosis, branch pulmonary artery;Truncal valve regurgitation;Truncal valve stenosis;Truncus arteriosus;Ventricular septal defect	No	No	No	No	No	No	No	No	No	No	No	No	No	No	No	Yes	No	Yes	No	No	No	No	No
CG0013-4840	Newborn	M	Anterior deviation infundibular septum;Atrial septal defect, secundum;Bilateral subarterial conus;Double outlet right ventricle;Double outlet right ventricle, ventricular defect committed to aorta;Ectopia cordis;Hypoplastic pulmonary annulus;Pentology of Cantrell;Pulmonary stenosis, subvalvar;Ventricular septal defect, malalignment;{S,D,D}	No	No	No	No	No	No	No	No	No	Yes	No	No	Yes	No	No	No	No	No	No	No	No	No	No
CG0013-5874	11y, 7m	M	Conus coronary artery;Left aortic arch with normal branching pattern;Tetralogy of Fallot	No	No	No	No	No	No	No	Yes	No	No	No	No	No	No	No	No	No	No	No	No	No	No	VACTERL
CG0013-7387	11y, 2m	M	Tetralogy of Fallot	No	No	No	No	No	No	No	No	No	No	No	No	No	No	Yes	No	No	No	No	No	No	No	No
CG0013-8532	1m	M	Hypoplastic main pulmonary artery;Pulmonary stenosis, subvalvar;Pulmonary stenosis, supravalvar;Pulmonary stenosis, valvar;Right aortic arch with mirror image branching pattern;Tetralogy of Fallot;Ventricular septal defect, malalignment	No	No	Yes	No	No	Yes	No	No	No	No	No	Yes	No	No	No	Yes	No	No	No	No	No	Yes	No
CG0013-9325	9m	F	Atrial septal defect, secundum;Hypoplastic right pulmonary artery;Left superior vena cava connecting to the left atrium;Pulmonary atresia congenital;Right aortic arch;Situs inversus totalis;Ventricular septal defect, malalignment	No	No	No	No	No	No	No	No	No	No	No	No	Yes	No	No	No	No	No	No	No	No	No	No
CG0016-7570	Newborn	F	Double outlet right ventricle with intact ventricular septum;Dysplastic tricuspid valve;Hypoplastic left ventricle (subnormal cavity volume);Malpositioned atrial septum (with or without PAPVC);Mitral atresia;Pulmonary atresia congenital;Right aortic arch with mirror image branching pattern	No	No	No	No	Yes	No	No	No	Yes	No	No	No	No	No	No	No	No	No	No	No	No	No	No
CG0014-0937	14m	M	Left aortic arch with normal branching pattern;Left superior vena cava connecting to the coronary sinus;Pulmonary venous stenosis;Ventricular septal defect, membranous;Ventricular septal defect, multiple;Ventricular septal defect, muscular, trabecular	Yes	Yes	Yes	No	Yes	Yes	Yes	No	No	No	No	Yes	Yes	No	Yes	No	Yes	No	No	No	No	No	No
CG0014-7306	Newborn	F	Aberrant right subclavian artery;Left superior vena cava connecting to the coronary sinus;Pulmonary venous disease;Tetralogy of Fallot with pulmonary atresia and multiple aortopulmonary collaterals	No	Yes	No	No	No	No	No	No	No	No	No	No	No	No	Yes	No	No	No	Yes	No	No	No	No
CG0014-5181	19y, 9m	M	Hypoplastic right ventricle (subnormal cavity volume);Hypoplastic tricuspid valve;Pulmonary atresia, intact ventricular septum	No	No	No	No	No	No	No	No	No	No	No	No	No	No	Yes	Yes	No	No	No	No	Yes	No	No
CG0014-6375	Newborn	F	Atrial septal defect;Left superior vena cava connecting to the coronary sinus;Pulmonary stenosis;Tetralogy of Fallot	No	No	No	No	No	No	No	No	No	No	No	No	No	No	Yes	Yes	No	No	No	No	No	No	No
CG0016-1450	1m	M	Atrial septal defect, secundum;Tetralogy of Fallot	Yes	Yes	Yes	Yes	No	No	No	No	Yes	No	No	No	No	No	Yes	Yes	No	No	No	No	No	No	No
CG0015-3882	10y, 3m	M	LV outflow tract obstruction, abnormal muscle band	.	.	.	.	.	.	.	.	.	.	.	.	.	.	.	.	.	.	.	.	.	.	No
CG0015-6294	26y, 8m	F	L-loop corrected TGA {S,L,?} with ventricular septal defect and pulmonary stenosis;Pulmonary stenosis, subvalvar;Pulmonary stenosis, valvar;Ventricular inversion (l-loop ventricles);Ventricular septal defect, single;{S,L,L}	No	No	No	No	No	No	No	No	No	No	No	No	No	No	No	Yes	No	No	No	No	No	No	No
CG0015-6226	15y	F	Dilated aortic root;Patent foramen ovale;Pulmonary stenosis;Pulmonary stenosis, branch pulmonary artery;Retro-aortic innominate vein;Right aortic arch with mirror image branching pattern;Systemic venous anomaly;Tetralogy of Fallot	No	No	No	No	No	Yes	No	No	No	No	No	No	No	No	Yes	Yes	No	No	No	No	Yes	No	VATER
CG0015-7195	9y, 8m	M	Absence of the suprarenal inferior vena cava with azygous continuation;Left aortic arch with normal branching pattern;Truncus arteriosus type IIA (main pulmonary artery absent, ventricular septal defect present)	No	No	No	No	No	No	No	No	No	No	No	No	Yes	Yes	No	No	Yes	No	No	No	No	No	No
CG0016-2267	Newborn	M	Atrial septal defect;Double outlet right ventricle, ventricular defect committed to aorta;Hypoplastic left ventricle (subnormal cavity volume);Left superior vena cava connecting to the coronary sinus	No	No	No	No	No	No	No	No	No	No	No	No	No	Yes	No	No	Yes	No	No	No	No	No	No
CG0016-4718	32m	M	D-loop transposition of the great arteries with intact ventricular septum	.	.	.	.	.	.	.	.	.	.	.	.	.	.	.	.	.	.	.	.	.	.	No
CG0016-6218	3m	M	Hypoplastic left pulmonary artery;Hypoplastic main pulmonary artery;Hypoplastic right pulmonary artery;Pulmonary stenosis;Pulmonary stenosis, subvalvar;Right pulmonary artery abnormality;Tetralogy of Fallot	No	No	No	No	No	No	No	No	No	No	No	No	No	No	No	Yes	No	No	No	No	No	No	No
CG0016-7474	2m	M	Cyanotic congenital heart disease;Hypoplastic pulmonary annulus;Pulmonary stenosis, left;Pulmonary stenosis, subvalvar;Pulmonary stenosis, valvar;Tetralogy of Fallot	No	No	No	No	No	No	No	No	No	No	No	No	No	No	Yes	No	No	No	No	No	No	No	No
CG0016-9262	17y, 6m	M	Conus coronary supplies anterior descending;Left aortic arch with normal branching pattern;Left superior vena cava connecting to the coronary sinus;Tetralogy of Fallot;Ventricular septal defect, malalignment	No	No	No	No	No	No	No	No	No	No	No	No	No	No	No	Yes	No	No	No	No	No	No	No
CG0016-9655	6y, 4m	M	Aortic valve position relative to the pulmonary valve, right and anterior;Atrial septal defect, secundum;Double outlet right ventricle, Taussig-Bing;Parachute mitral valve;Tubular hypoplasia of aorta with coarctation	.	.	.	.	.	.	.	.	.	.	.	.	.	.	.	.	.	.	.	.	.	.	No
CG0017-0473	17y, 9m	F	Tetralogy of Fallot with pulmonary atresia	No	No	No	No	No	No	No	No	No	No	No	No	No	No	Yes	Yes	No	No	Yes	No	No	No	No
CG0017-7915	5m	F	Bicuspid pulmonary valve;Bilateral subarterial conus;D-loop transposition of the great arteries;D-loop transposition of the great arteries with ventricular septal defect and left ventricular outflow tract obstruction;Pentology of Cantrell;Pulmonary stenosis, subvalvar;{S,D,D}	No	No	No	No	Yes	No	No	No	No	Yes	No	No	Yes	No	No	Yes	No	No	No	No	Yes	No	No
CG0018-6812	6y, 9m	M	Left superior vena cava connecting to the coronary sinus;Right superior vena cava connecting to the right atrium;Tricuspid atresia with pulmonary stenosis or small VSD (Type IB)	No	No	No	No	No	No	No	Yes	No	No	No	No	No	No	No	No	Yes	No	No	No	No	No	VACTERL
CG0019-0095	Newborn	M	Left superior vena cava connecting to the coronary sinus;Patent foramen ovale;Right aortic arch;Right superior vena cava connecting to the right atrium;Tetralogy of Fallot	No	No	Yes	No	Yes	Yes	Yes	No	No	No	No	Yes	No	Yes	No	No	No	No	No	No	No	No	Goldenhar
CHD-C9-1	2m	F	Atrial septal defect, secundum,Coronary-cameral fistulae to left ventricle in hypoplastic left heart syndrome,D-loop transposition of the great arteries with intact ventricular septum,Hypoplastic left ventricle (subnormal cavity volume),Mitral stenosis,Pulmonary atresia,valvar	No	No	No	No	Yes	No	No	No	Yes	No	No	No	No	No	No	No	No	No	No	No	No	No	No
CHD-C10-1	8y, 2m	M	Double outlet right ventricle,Hypoplastic left ventricle (subnormal cavity volume),Left superior vena cava connecting to the coronary sinus,Mitral atresia,Pulmonary stenosis, valvar,Right aortic arch,Single ventricle with totally anomalous pulmonary venous return,Totally anomalous pulmonary venous return, mixed	No	No	No	No	No	No	No	No	No	Yes	No	No	No	No	No	No	No	No	No	No	No	No	No
CHD-C55-1	3m	F	Atrial septal defect,Coronary branching, anomalous, left,Patent ductus arteriosus atypical,Premature closure of patent foramen ovale,Tetralogy of Fallot with pulmonary atresia	No	No	No	No	No	No	No	Yes	No	No	No	No	No	No	No	Yes	No	No	Yes	Yes	No	No	No
CHD-C38-1	3m	M	Right aortic arch with mirror image branching pattern,Tetralogy of Fallot	.	.	.	.	.	.	.	.	.	.	.	.	.	.	.	.	.	.	.	.	.	.	No
CHD-C8-2	16y, 8m	M	Hypoplastic left heart syndrome	.	.	.	.	.	.	.	.	.	.	.	.	.	.	.	.	.	.	.	.	.	.	No
CHD-L118-1	2m	M	Atrial septal defect, secundum,Hypoplastic right ventricle (subnormal cavity volume),Hypoplastic tricuspid valve,Pulmonary stenosis, valvar	No	No	No	No	No	No	No	No	No	No	No	No	No	No	No	No	No	No	No	Yes	No	No	No
CHD-L172-1	1m	M	Hypoplastic left heart syndrome,Left superior vena cava connecting to the coronary sinus	No	No	No	No	No	No	No	No	No	No	No	No	No	No	No	No	Yes	No	No	No	No	No	No
CHD-C49-1	26m	M	Bicommissural aortic valve,Coarctation off the aorta,Hypoplastic aortic annulus,Mitral stenosis arcade,Shones syndrome (aupramitral, mitral , and subarotic stenosis with coarctation),Supravalvar mitral stenosis	.	.	.	.	.	.	.	.	.	.	.	.	.	.	.	.	.	.	.	.	.	.	No
CHD-C58-2	17y, 10m	M	Dysplastic (absent) pulmonary valve syndrome (tetralogy of Fallot with absent pulmonary valve syndrome),Right aortic arch with mirror image branching pattern,Tetralogy of Fallot	.	.	.	.	.	.	.	.	.	.	.	.	.	.	.	.	.	.	.	.	.	.	No
CHD-C45-1	9y, 3m	M	Atrial septal defect, secundum,Left superior vena cava connecting to the coronary sinus,Tetralogy of Fallot	.	.	.	.	.	.	.	.	.	.	.	.	.	.	.	.	.	.	.	.	.	.	No
CHD-L216-1	17m	M	Patent foramen ovale,Right ventricular outflow obstruction due to abnormal muscle band(s),Ventricular septal defect, membranous	.	.	.	.	.	.	.	.	.	.	.	.	.	.	.	.	.	.	.	.	.	.	No
CHD-C59-1	14y, 6m	F	Atrial septal defect, secundum,Tetralogy of Fallot	No	No	No	No	No	No	No	No	No	Yes	No	No	No	No	No	No	No	No	No	No	No	No	No
CHD-L225-1	11y, 5m	F	Left coronary artery arising from the right sinus of Valsalva	.	.	.	.	.	.	.	.	.	.	.	.	.	.	.	.	.	.	.	.	.	.	No
CHD-C50-1	7m	M	Tetralogy of Fallot	.	.	.	.	.	.	.	.	.	.	.	.	.	.	.	.	.	.	.	.	.	.	No
CHD-C52-3	8m	F	Tetralogy of Fallot	.	.	.	.	.	.	.	.	.	.	.	.	.	.	.	.	.	.	.	.	.	.	No
CHD-L280-1	5y, 4m	M	Atrial septal defect,D-loop transposition of the great arteries,Pulmonary stenosis,Ventricular septal defect	.	.	.	.	.	.	.	.	.	.	.	.	.	.	.	.	.	.	.	.	.	.	No
CHD-L283-1	21m	M	Atrial septal defect,Pulmonary stenosis,Tetralogy of Fallot	No	Yes	No	No	No	No	No	No	No	No	No	No	No	No	No	No	No	No	No	No	No	No	No
CHD-L302-1	4y, 3m	F	Atrial septal defect,Right aortic arch,Truncus arteriosus type II (main pulmonary artery absent)	No	No	No	No	No	No	Yes	No	No	No	No	No	No	No	No	No	No	Yes	No	No	No	No	No
CHD-L306-1	35m	F	Patent foramen ovale,Truncus arteriosus type I (main pulmonary artery present),Ventricular septal defect	No	No	No	No	No	No	Yes	No	No	No	No	No	No	No	No	No	No	No	No	No	No	No	No
CHD-L334-1	15y, 6m	F	Aortic stenosis - subvalvar,Double outlet right ventricle,Patent ductus arteriosus,Patent foramen ovale	.	.	.	.	.	.	.	.	.	.	.	.	.	.	.	.	.	.	.	.	.	.	No
